# Supplementary material for: Hyperpolarized [1,4-13C]fumarate imaging detects microvascular complications and hypoxia mediated cell death in diabetic nephropathy
Source: Sci Rep. 2020 Jun 15;10:9650. doi: 10.1038/s41598-020-66265-6 (PMC7295762; doi:10.1038/s41598-020-66265-6)
Supplement: Supplementary file 1 — Supplementary information. [file 41598_2020_66265_MOESM1_ESM.xlsx]

## Sheet: Alle summeret uden dupletter
																			Summeret iBAQ normalised									Summeret iBAQ log
Protein IDs	Majority protein IDs	Peptide counts (razor+unique)	Peptide counts (unique)	Protein names	Gene names	Number of proteins	Peptides	Razor + unique peptides	Unique peptides	Sequence coverage [%]	Unique sequence coverage [%]	Mol. weight [kDa]	Q-value	Score		FC	t-test		iBAQ-1	iBAQ-2	iBAQ-3	iBAQ-4	iBAQ-5	iBAQ-6	iBAQ-7	iBAQ-8		iBAQ-1	iBAQ-2	iBAQ-3	iBAQ-4	iBAQ-5	iBAQ-6	iBAQ-7	iBAQ-8
P63322	P63322	1	1	Ras-related protein Ral-A	Rala	1	1	1	1	7.3	7.3	23.553	0	6.6813		0.0927086	0.0001229		190150	194283	186791	156588	12130.5	31793.7	15176	8374.18		5.2791	5.28843	5.27136	5.19476	4.08388	4.50234	4.18116	3.92294
CON__ENSEMBL:ENSBTAP00000024146;P06238	CON__ENSEMBL:ENSBTAP00000024146	36;1	36;1			2	36	36	36	33.6	33.6	164.34	0	323.31		0.152392	0.000125533		378409	429633	382510	433407	103134	46569	36835	60939.9		5.57796	5.6331	5.58264	5.6369	5.0134	4.6681	4.56626	4.7849
CON__ENSEMBL:ENSBTAP00000007350;CON__P01030	CON__ENSEMBL:ENSBTAP00000007350;CON__P01030	15;10	15;10			2	15	15	15	12.9	12.9	192.99	0	80.238		0.226597	0.000489867		175468	196774	234734	165065	41491.1	23030.4	63084.8	47335.7		5.2442	5.29397	5.37058	5.21765	4.61795	4.3623	4.79992	4.67519
P02793	P02793	9	1	Ferritin light chain 1	Ftl1	1	9	9	1	65.6	7.1	20.748	0	111.85		0.246808	0.0382473		162041	219648	281673	162348	54639	4553.03	101261	43338.9		5.20962	5.34173	5.44974	5.21045	4.7375	3.6583	5.00544	4.63688
Q9QYL8	Q9QYL8	3	3	Acyl-protein thioesterase 2	Lypla2	1	3	3	3	22.5	22.5	24.807	0	11.401		0.247099	0.0180417		104297	422758	124967	103477	78871.5	35742.1	34813	37256.7		5.01827	5.62609	5.0968	5.01484	4.89692	4.55318	4.54174	4.5712
CON__ENSEMBL:ENSBTAP00000007350;CON__P01030	CON__ENSEMBL:ENSBTAP00000007350;CON__P01030	15;10	15;10			2	15	15	15	12.9	12.9	192.99	0	80.238		0.302801	0.000464684		66789.4	69774.7	43608.2	81122.4	19673.7	14435.1	20547	24464.6		4.82471	4.8437	4.63957	4.90914	4.29389	4.15942	4.31275	4.38854
CON__ENSEMBL:ENSBTAP00000007350;CON__P01030	CON__ENSEMBL:ENSBTAP00000007350;CON__P01030	15;10	15;10			2	15	15	15	12.9	12.9	192.99	0	80.238		0.325565	0.00166757		22015.2	12117.3	23704.6	21346.7	5818.82	8329.08	4419.08	7212.44		4.34272	4.08341	4.37483	4.32933	3.76484	3.9206	3.64533	3.85808
CON__ENSEMBL:ENSBTAP00000024146;P06238	CON__ENSEMBL:ENSBTAP00000024146	36;1	36;1			2	36	36	36	33.6	33.6	164.34	0	323.31		0.342073	9.5995e-07		804719	871540	754994	944397	286872	290049	303820	273979		5.90564	5.94029	5.87794	5.97515	5.45769	5.46247	5.48262	5.43772
P70490	P70490	14	14	Lactadherin	Mfge8	1	14	14	14	42.2	42.2	47.412	0	156.75		0.34262	0.000350255		1.63822e+06	1.59053e+06	1.43163e+06	2.51091e+06	603814	493952	656113	703148		6.21437	6.20154	6.15583	6.39983	5.7809	5.69368	5.81698	5.84705
P11167	P11167	2	2	Solute carrier family 2, facilitated glucose transporter member 1	Slc2a1	1	2	2	2	3.7	3.7	53.962	0	7.2624		0.353355	0.000469143		247200	431539	394688	297996	125117	145540	102043	111900		5.39305	5.63502	5.59625	5.47421	5.09732	5.16298	5.00878	5.04883
P19132	P19132	8	8	Ferritin heavy chain;Ferritin heavy chain, N-terminally processed	Fth1	1	8	8	8	54.4	54.4	21.126	0	25.869		0.363827	0.00432893		1.36231e+06	2.67527e+06	1.77988e+06	1.09848e+06	839709	525793	586534	564170		6.13428	6.42737	6.25039	6.04079	5.92413	5.72081	5.76829	5.75141
Q5FVN0	Q5FVN0	2	2	Lysophospholipid acyltransferase 5	Lpcat3	1	2	2	2	4.5	4.5	56.017	0	6.7373		0.36726	0.00236175		144296	84592.2	130392	198942	47227	53765.2	60749	43271.5		5.15925	4.92733	5.11525	5.29873	4.67419	4.7305	4.78354	4.6362
CON__P41361	CON__P41361	3	3			1	3	3	3	6.9	6.9	52.347	0	7.7447		0.367461	0.00393533		69105.1	60419.5	70936.7	67320.9	11995.8	30456.8	22026	33920.9		4.83951	4.78118	4.85087	4.82815	4.07903	4.48368	4.34294	4.53047
CON__ENSEMBL:ENSBTAP00000024146;P06238	CON__ENSEMBL:ENSBTAP00000024146	36;1	36;1			2	36	36	36	33.6	33.6	164.34	0	323.31		0.405696	0.000860892		916995	1.61558e+06	1.58459e+06	1.24439e+06	463868	533707	585117	592469		5.96237	6.20833	6.19992	6.09496	5.66639	5.7273	5.76724	5.77267
P28494	P28494	5	5	Alpha-mannosidase 2	Man2a1	1	5	5	5	5.3	5.3	131.24	0	10.8		0.421009	0.0490641		62067.8	72884.5	26971.3	51484.4	31923.5	8635.33	18575.5	30712.4		4.79287	4.86264	4.4309	4.71168	4.50411	3.93628	4.26894	4.48731
Q9JHE5	Q9JHE5	3	3	Sodium-coupled neutral amino acid transporter 2	Slc38a2	1	3	3	3	8.9	8.9	55.553	0	28.933		0.423743	0.00435291		1.18506e+06	2.14572e+06	1.09159e+06	1.20634e+06	574090	438617	684445	687974		6.07374	6.33157	6.03806	6.08147	5.75898	5.64209	5.83534	5.83757
Q80Z70	Q80Z70	2	2	Protein sel-1 homolog 1	Sel1l	1	2	2	2	3.8	3.8	88.682	0	13.397		0.426483	0.0372513		37895.7	44285	34393.3	34937.1	5015.11	11043.4	37679.7	10878.6		4.57859	4.64626	4.53647	4.54329	3.70028	4.0431	4.57611	4.03657
CON__Q9TTE1	CON__Q9TTE1	2	2			1	3	2	2	9.5	7.5	46.203	0.0054795	4.3701		0.462934	0.0100691		37426.1	25837	42757	58333.4	25665.6	18338.7	15717	16363.6		4.57317	4.41224	4.63101	4.76592	4.40935	4.26337	4.19637	4.21388
CON__P81644	CON__P81644	2	2			1	2	2	2	26	26	11.202	0	8.9939		0.485407	0.0322175		715734	937698	905867	651553	366458	241458	749920	200735		5.85475	5.97206	5.95706	5.81395	5.56402	5.38284	5.87501	5.30262
Q6AXN3	Q6AXN3	2	2	Transmembrane emp24 domain-containing protein 5	Tmed5	1	2	2	2	8.3	8.3	26.136	0.0041265	4.4546		0.537118	0.0031892		223018	187512	195292	191689	133922	117595	73160	103681		5.34834	5.27303	5.29068	5.2826	5.12685	5.07039	4.86427	5.0157
P17425	P17425	8	8	Hydroxymethylglutaryl-CoA synthase, cytoplasmic	Hmgcs1	1	8	8	8	23.7	23.7	57.433	0	35.049		0.540816	0.0241097		732565	985304	693262	889731	385145	578142	577807	244064		5.86485	5.99357	5.8409	5.94926	5.58562	5.76203	5.76178	5.3875
Q6AXS5	Q6AXS5	12	12	Plasminogen activator inhibitor 1 RNA-binding protein;Plasminogen activator inhibitor 1 RNA-binding protein, N-terminally processed	Serbp1	1	12	12	12	36.6	36.6	44.754	0	156.42		0.550983	0.0424602		1.99005e+06	3.29551e+06	2.41421e+06	2.86204e+06	700542	1.81044e+06	1.81595e+06	1.49245e+06		6.29887	6.51792	6.38277	6.45668	5.84543	6.25778	6.2591	6.1739
Q9QZA6	Q9QZA6	5	5	CD151 antigen	Cd151	1	5	5	5	19.4	19.4	28.355	0	37.177		0.578476	0.0212218		807552	1.44751e+06	1.10728e+06	1.54859e+06	553420	812563	728810	746065		5.90717	6.16062	6.04426	6.18994	5.74306	5.90986	5.86261	5.87278
CON__P34955	CON__P34955	14	14			1	14	14	14	32.2	32.2	46.103	0	276.44		0.594208	0.0392064		219990	374189	376681	346435	130709	174679	196040	281319		5.3424	5.57309	5.57597	5.53962	5.1163	5.24224	5.29234	5.4492
CON__P01966;P01946	CON__P01966	7;1	7;1			2	7	7	7	76.8	76.8	15.184	0	45.504		0.596708	0.0132554		3.96907e+06	3.28889e+06	3.62771e+06	2.58064e+06	2.28061e+06	1.49858e+06	2.51421e+06	1.74205e+06		6.59869	6.51705	6.55963	6.41173	6.35805	6.17568	6.4004	6.24106
P83565	P83565	2	2	39S ribosomal protein L40, mitochondrial	Mrpl40	1	2	2	2	16.5	16.5	24.397	0	7.4648		0.606118	0.00211522		158189	156285	121772	124644	86832.9	70637.4	85072.5	97422.9		5.19918	5.19392	5.08555	5.09567	4.93868	4.84903	4.92979	4.98866
P28023	P28023	11	11	Dynactin subunit 1	Dctn1	1	11	11	11	12.2	12.2	141.93	0	35.161		0.612744	0.0160243		99170.7	82761.6	88510	137292	60916.2	49610.1	78021.8	61288.7		4.99638	4.91783	4.94699	5.13764	4.78473	4.69557	4.89222	4.78738
P05369	P05369	13	13	Farnesyl pyrophosphate synthase	Fdps	1	13	13	13	38.5	38.5	40.829	0	141.62		0.634165	0.0232824		2.85836e+06	4.53137e+06	3.08341e+06	3.28024e+06	1.55982e+06	2.361e+06	2.61938e+06	2.1817e+06		6.45612	6.65623	6.48903	6.5159	6.19308	6.3731	6.4182	6.3388
Q5PPJ4	Q5PPJ4	4	4	Deoxyhypusine hydroxylase	Dohh	1	4	4	4	20.5	20.5	33.076	0	11.391		0.635409	0.039325		113313	93687.2	183416	108608	84714.4	90292	77478	64600.3		5.05428	4.97168	5.26344	5.03586	4.92796	4.95565	4.88918	4.81023
P14841	P14841	2	2	Cystatin-C	Cst3	1	2	2	2	20	20	15.437	0	27.016		0.657288	0.0213349		401851	376870	311350	303022	174032	215435	213123	313073		5.60406	5.57619	5.49325	5.48147	5.24063	5.33332	5.32863	5.49565
P04692	P04692	14	10	Tropomyosin alpha-1 chain	Tpm1	1	19	14	10	46.8	26.4	32.68	0	286.9		0.657647	0.049125		3.29784e+06	5.23148e+06	4.73318e+06	5.44039e+06	2.10865e+06	3.42255e+06	3.82844e+06	2.94026e+06		6.51823	6.71862	6.67515	6.73563	6.324	6.53435	6.58302	6.46839
P62775	P62775	6	6	Myotrophin	Mtpn	1	6	6	6	57.6	57.6	12.861	0	109.17		0.665515	0.0258021		4.32291e+06	7.49545e+06	6.42364e+06	5.89048e+06	4.17577e+06	3.27859e+06	4.44269e+06	4.16349e+06		6.63578	6.8748	6.80778	6.77015	6.62074	6.51569	6.64765	6.61946
P35280	P35280	3	3	Ras-related protein Rab-8A	Rab8a	1	4	3	3	19.3	14	23.668	0.00073964	6.084		0.667554	0.021974		230507	266380	262510	296082	192334	220431	121120	170704		5.36268	5.4255	5.41915	5.47141	5.28406	5.34327	5.08322	5.23224
P24051	P24051	2	2	40S ribosomal protein S27-like	Rps27l	1	5	2	2	40.5	14.3	9.4771	0	24.035		0.685829	0.0312419		7.06829e+06	7.95188e+06	6.1867e+06	4.608e+06	4.79415e+06	4.88099e+06	4.0174e+06	4.01206e+06		6.84931	6.90047	6.79146	6.66351	6.68071	6.68851	6.60394	6.60337
P17046	P17046	5	5	Lysosome-associated membrane glycoprotein 2	Lamp2	1	5	5	5	10.5	10.5	45.163	0	19.552		0.688251	0.0485175		2.06573e+06	1.92712e+06	1.35154e+06	2.23733e+06	965467	1.30552e+06	1.53109e+06	1.41606e+06		6.31507	6.28491	6.13083	6.34973	5.98474	6.11578	6.185	6.15108
P18422	P18422	9	9	Proteasome subunit alpha type-3	Psma3	1	9	9	9	36.9	36.9	28.419	0	55.538		0.688638	0.0368818		2.11646e+06	2.28691e+06	1.86217e+06	2.33887e+06	1.16088e+06	1.78677e+06	1.10183e+06	1.87584e+06		6.32561	6.35925	6.27002	6.36901	6.06479	6.25207	6.04211	6.2732
Q4KM49	Q4KM49	14	14	Tyrosine--tRNA ligase, cytoplasmic;Tyrosine--tRNA ligase, cytoplasmic, N-terminally processed	Yars	1	14	14	14	27.3	27.3	59.115	0	45.468		0.693683	0.00891079		415807	414976	427855	489574	280790	354562	239051	338302		5.61889	5.61802	5.6313	5.68982	5.44838	5.54969	5.37849	5.5293
O35760	O35760	3	3	Isopentenyl-diphosphate Delta-isomerase 1	Idi1	1	3	3	3	15.4	15.4	26.396	0	10.194		0.711048	0.0186406		235733	262667	284524	323903	161322	224355	176521	224809		5.37242	5.41941	5.45412	5.51041	5.20769	5.35094	5.2468	5.35181
Q5I0G4	Q5I0G4	21	21	Glycine--tRNA ligase	Gars	1	21	21	21	37.5	37.5	72.029	0	238.52		0.718754	0.0186012		2.21491e+06	2.28486e+06	1.85836e+06	1.76849e+06	1.1348e+06	1.65049e+06	1.54203e+06	1.51372e+06		6.34536	6.35886	6.26913	6.2476	6.05492	6.21761	6.18809	6.18005
CON__Q3SX09;CON__P02070;P11517;P02091	CON__Q3SX09	11;4;2;2	11;4;2;2			4	11	11	11	60.7	60.7	22.06	0	58.204		0.721617	0.00714685		3.01486e+06	2.4532e+06	2.18078e+06	2.43897e+06	1.66524e+06	2.04227e+06	1.83407e+06	1.73795e+06		6.47927	6.38973	6.33861	6.38721	6.22148	6.31011	6.26342	6.24004
Q99372	Q99372	3	3	Elastin	Eln	1	3	3	3	8.9	8.9	73.329	0	7.5282		0.723937	0.0152945		45273.9	49748.7	41798.9	37340.4	30150.5	35463.9	34851.3	25616.5		4.65585	4.69678	4.62116	4.57218	4.47929	4.54979	4.54222	4.40852
Q32PX2	Q32PX2	4	4	Aminoacyl tRNA synthase complex-interacting multifunctional protein 2	Aimp2	1	4	4	4	20.3	20.3	35.442	0	21.896		0.727847	0.00703977		454793	417345	476826	517497	409992	308720	327974	311813		5.65781	5.6205	5.67836	5.71391	5.61278	5.48956	5.51584	5.49389
O08651	O08651	12	12	D-3-phosphoglycerate dehydrogenase	Phgdh	1	12	12	12	29.5	29.5	56.493	0	130.65		0.739018	0.00341972		1.67711e+06	1.67041e+06	1.64067e+06	1.99837e+06	1.31984e+06	1.22693e+06	1.443e+06	1.17343e+06		6.22456	6.22282	6.21502	6.30068	6.12052	6.08882	6.15927	6.06946
O88902	O88902	5	5	Tyrosine-protein phosphatase non-receptor type 23	Ptpn23	1	5	5	5	4.8	4.8	163.45	0	11.459		0.745571	0.0465626		27617.5	31745.9	32068	42141.1	22720.7	22079.9	24044.2	30743.1		4.44118	4.50169	4.50607	4.62471	4.35642	4.344	4.38101	4.48775
Q9WVJ4	Q9WVJ4	4	4	Synaptojanin-2-binding protein	Synj2bp	1	4	4	4	31.7	31.7	15.825	0	18.729		0.760469	0.0448379		467784	602946	552868	511246	444121	311465	488033	379863		5.67005	5.78028	5.74262	5.70863	5.6475	5.49341	5.68845	5.57963
Q63610	Q63610	12	12	Tropomyosin alpha-3 chain	Tpm3	1	19	12	12	48.8	31.5	29.006	0	132.68		0.766934	0.0142682		3.94674e+06	4.14511e+06	4.34757e+06	4.51648e+06	2.60828e+06	3.63501e+06	3.26642e+06	3.49435e+06		6.59624	6.61754	6.63825	6.6548	6.41635	6.56051	6.51407	6.54337
Q4KLL4	Q4KLL4	4	4	Transmembrane 9 superfamily member 4	Tm9sf4	1	4	4	4	7	7	74.674	0	11.841		0.76731	0.0105959		140566	156475	173406	144719	138039	114431	112408	107146		5.14788	5.19445	5.23906	5.16053	5.14	5.05854	5.0508	5.02997
Q63151	Q63151	7	6	Long-chain-fatty-acid--CoA ligase 3	Acsl3	1	7	7	6	13.1	11.5	80.457	0	19.564		0.778596	0.0362875		101697	92801.7	112959	126453	74566.5	81058	81210.5	101006		5.00731	4.96756	5.05292	5.10193	4.87254	4.9088	4.90961	5.00435
Q499N3	Q499N3	2	2	WD repeat-containing protein 18	Wdr18	1	2	2	2	6	6	47.225	0.0084856	3.7237		0.802929	0.0329464		184723	192303	158476	172223	155237	160771	132736	119508		5.26652	5.28399	5.19996	5.23609	5.191	5.20621	5.12299	5.0774
A2RUW1	A2RUW1	2	2	Toll-interacting protein	Tollip	1	2	2	2	8.4	8.4	30.314	0.00074184	6.1293		0.80337	0.0263167		131117	110696	131477	129892	89975.2	90100.5	113250	110915		5.11766	5.04413	5.11885	5.11358	4.95412	4.95473	5.05404	5.04499
Q66HR2	Q66HR2	9	9	Microtubule-associated protein RP/EB family member 1	Mapre1	1	9	9	9	42.2	42.2	30.004	0	37.452		0.807018	0.00455163		960947	1.05761e+06	1.04692e+06	914134	820217	805690	856069	729649		5.9827	6.02433	6.01992	5.96101	5.91393	5.90617	5.93251	5.86311
Q9EQX9	Q9EQX9	9	9	Ubiquitin-conjugating enzyme E2 N	Ube2n	1	9	9	9	59.2	59.2	17.124	0	152.08		0.814467	0.0263824		7.4672e+06	7.06798e+06	8.58626e+06	8.66987e+06	6.91881e+06	5.60027e+06	6.64664e+06	6.72725e+06		6.87316	6.8493	6.9338	6.93801	6.84003	6.74821	6.8226	6.82784
P35565	P35565	27	27	Calnexin	Canx	1	27	27	27	48.4	48.4	67.254	0	281.88		0.848052	0.00794771		3.67832e+06	3.17127e+06	3.2731e+06	3.63336e+06	2.87039e+06	3.06561e+06	2.93082e+06	2.79901e+06		6.56565	6.50123	6.51496	6.56031	6.45794	6.48652	6.46699	6.447
P08011	P08011	3	3	Microsomal glutathione S-transferase 1	Mgst1	1	3	3	3	26.5	26.5	17.471	0	13.265		0.891374	0.0202591		424728	460593	439124	399775	373048	384524	371931	407424		5.62811	5.66332	5.64259	5.60182	5.57176	5.58492	5.57046	5.61005
B0BN18	B0BN18	5	5	Prefoldin subunit 2	Pfdn2	1	5	5	5	41.6	41.6	16.58	0	86.409		0.89222	0.0452184		1.21492e+06	1.30319e+06	1.33177e+06	1.32228e+06	1.16887e+06	1.21785e+06	1.20689e+06	1.02109e+06		6.08455	6.11501	6.12443	6.12132	6.06777	6.08559	6.08167	6.00906
P14669	P14669	33	33	Annexin A3	Anxa3	1	33	33	33	75.9	75.9	36.363	0	323.31		1.10946	0.0114879		2.4339e+07	2.68698e+07	2.55535e+07	2.58485e+07	2.8858e+07	2.82013e+07	2.97751e+07	2.70086e+07		7.3863	7.42926	7.40745	7.41244	7.46027	7.45027	7.47385	7.4315
Q63357	Q63357	26	26	Unconventional myosin-Id	Myo1d	1	26	26	26	29.4	29.4	116.09	0	129.29		1.17896	0.0340084		402360	453563	396277	452218	554581	530742	459292	464822		5.60461	5.65664	5.598	5.65535	5.74397	5.72488	5.66209	5.66729
P48500	P48500	14	14	Triosephosphate isomerase	Tpi1	1	14	14	14	74.7	74.7	26.849	0	323.31		1.18593	0.0386752		8.02954e+06	8.24831e+06	8.24612e+06	9.64052e+06	1.03961e+07	9.93586e+06	1.12711e+07	8.91373e+06		6.90469	6.91637	6.91625	6.9841	7.01687	6.99721	7.05196	6.95006
Q641Z6;Q8R491	Q641Z6	24;11	24;11	EH domain-containing protein 1	Ehd1	2	24	24	24	50	50	60.602	0	184.5		1.19351	0.0205668		2.37622e+06	2.62109e+06	2.87136e+06	3.05864e+06	3.1189e+06	3.23691e+06	3.27869e+06	3.40731e+06		6.37589	6.41848	6.45809	6.48553	6.494	6.51013	6.5157	6.53241
P31000;P48675;P47819;CON__Q8N1N4-2;CON__Q7RTT2;P23565;P16884	P31000	47;5;2;1;1;1;1	41;2;1;0;0;0;0	Vimentin	Vim	7	47	47	41	84.3	74.5	53.732	0	323.31		1.21461	0.0318125		3.62006e+07	3.52157e+07	3.56111e+07	3.76004e+07	4.2245e+07	3.93735e+07	5.29095e+07	4.11378e+07		7.55872	7.54674	7.55158	7.57519	7.62577	7.5952	7.72353	7.61424
Q5U2Q7	Q5U2Q7	13	13	Eukaryotic peptide chain release factor subunit 1	Etf1	1	13	13	13	36.8	36.8	49.03	0	81.039		1.21657	0.0376732		1.33296e+06	1.14889e+06	1.31685e+06	1.10092e+06	1.37272e+06	1.35438e+06	1720630	1.51299e+06		6.12482	6.06028	6.11954	6.04175	6.13758	6.13174	6.23569	6.17984
Q07936	Q07936	33	33	Annexin A2	Anxa2	1	33	33	33	77.3	77.3	38.678	0	323.31		1.23301	4.3256e-05		3.79508e+07	3.90809e+07	4.03949e+07	3.95484e+07	5.05534e+07	4.72946e+07	4.80305e+07	4.76737e+07		7.57922	7.59196	7.60633	7.59713	7.70375	7.67481	7.68152	7.67828
P20069	P20069	3	3	Mitochondrial-processing peptidase subunit alpha	Pmpca	1	3	3	3	9	9	58.607	0	11.784		1.23762	0.00278368		61722.5	64908.4	62293.9	66947.3	86945.5	76673.3	72332	80722		4.79044	4.8123	4.79445	4.82573	4.93925	4.88464	4.85933	4.90699
P25235	P25235	15	15	Dolichyl-diphosphooligosaccharide--protein glycosyltransferase subunit 2	Rpn2	1	15	15	15	34.1	34.1	69.077	0	289.12		1.23775	0.0384928		3.33032e+06	2.51762e+06	2.38159e+06	2.97757e+06	3.31426e+06	3.24444e+06	3.72111e+06	3.59175e+06		6.52249	6.40099	6.37687	6.47386	6.52039	6.51114	6.57067	6.55531
Q63355	Q63355	52	51	Unconventional myosin-Ic	Myo1c	1	52	52	51	55.6	54.9	119.81	0	323.31		1.2466	0.0375113		3.61375e+06	4.18704e+06	3.58265e+06	4.90974e+06	5.66293e+06	4.93989e+06	5.06511e+06	4.64318e+06		6.55796	6.62191	6.5542	6.69106	6.75304	6.69372	6.70459	6.66682
P48037	P48037	36	36	Annexin A6	Anxa6	1	36	36	36	57.5	57.5	75.753	0	323.31		1.2558	0.0120946		5.72785e+06	5.63317e+06	4.93196e+06	4.77927e+06	7.09118e+06	6.58112e+06	6.975e+06	5.81515e+06		6.75799	6.75075	6.69302	6.67936	6.85072	6.8183	6.84354	6.76456
P07154	P07154	3	3	Cathepsin L1;Procathepsin L;Cathepsin L1 heavy chain;Cathepsin L1 light chain	Ctsl	1	3	3	3	16.8	16.8	37.66	0	7.6931		1.26712	0.0316035		353187	296003	267964	329594	371785	341529	441640	424828		5.548	5.4713	5.42808	5.51798	5.57029	5.53343	5.64507	5.62821
Q62826	Q62826	25	25	Heterogeneous nuclear ribonucleoprotein M	Hnrnpm	1	25	25	25	39	39	73.782	0	189.17		1.26797	0.01753		1.7051e+06	1.53117e+06	1.73478e+06	2.06722e+06	1.9959e+06	2.38532e+06	2.34734e+06	2.19579e+06		6.23175	6.18502	6.23925	6.31539	6.30014	6.37755	6.37058	6.34159
Q6AXR4	Q6AXR4	13	13	Beta-hexosaminidase subunit beta	Hexb	1	13	13	13	26.3	26.3	61.527	0	115.98		1.27747	0.0315198		1.71048e+06	1.31698e+06	1.42103e+06	1.37812e+06	2.02842e+06	1.82832e+06	2.04494e+06	1.54166e+06		6.23312	6.11958	6.1526	6.13929	6.30716	6.26205	6.31068	6.18799
Q9Z0V5	Q9Z0V5	12	12	Peroxiredoxin-4	Prdx4	1	13	12	12	62.6	59.7	31.007	0	222.36		1.28416	0.00806464		6.29019e+06	6.55013e+06	7.20864e+06	7.70606e+06	8.73138e+06	7.88215e+06	9.39968e+06	9.62871e+06		6.79866	6.81625	6.85785	6.88683	6.94108	6.89664	6.97311	6.98357
Q9Z1W6	Q9Z1W6	3	3	Protein LYRIC	Mtdh	1	3	3	3	5.9	5.9	63.968	0	11.63		1.29081	0.0100288		169732	196944	196731	184092	224379	245345	215199	279955		5.22976	5.29434	5.29387	5.26503	5.35098	5.38978	5.33284	5.44709
Q63716	Q63716	18	17	Peroxiredoxin-1	Prdx1	1	18	18	17	73.9	73.9	22.109	0	301.36		1.29288	0.0295601		2.32813e+07	3.00935e+07	3.1901e+07	3.50148e+07	4.24105e+07	3.65007e+07	3.71814e+07	3.94286e+07		7.36701	7.47847	7.5038	7.54425	7.62747	7.5623	7.57033	7.59581
P38656	P38656	13	13	Lupus La protein homolog	Ssb	1	13	13	13	31.1	31.1	47.777	0	99.452		1.29402	0.00958765		1.37078e+06	1.56489e+06	1.82577e+06	1.81057e+06	2.10501e+06	2.07111e+06	2.24493e+06	2.08327e+06		6.13697	6.19448	6.26145	6.25781	6.32325	6.3162	6.3512	6.31875
P47942	P47942	21	19	Dihydropyrimidinase-related protein 2	Dpysl2	1	21	21	19	55.6	50.5	62.277	0	323.31		1.29634	0.007768		2.3564e+06	2.8332e+06	2.58526e+06	3.00472e+06	3.32115e+06	3.41943e+06	3.92154e+06	3.3119e+06		6.37225	6.45228	6.4125	6.4778	6.52129	6.53395	6.59346	6.52008
P08430;Q64634;Q64638;Q64633;P36511;P19488;P08542;P08541	P08430	14;3;3;3;1;1;1;1	11;0;0;0;0;0;0;0	UDP-glucuronosyltransferase 1-6	Ugt1a6	8	14	14	11	31	24.8	60.131	0	203.52		1.29849	0.025106		1.65959e+06	1.62685e+06	1.97655e+06	1.87003e+06	2.55537e+06	2.61308e+06	1.9174e+06	2.17631e+06		6.22	6.21135	6.29591	6.27185	6.40745	6.41715	6.28271	6.33772
Q6P7B0	Q6P7B0	7	7	Tryptophan--tRNA ligase, cytoplasmic;T1-TrpRS;T2-TrpRS	Wars	1	7	7	7	20.2	20.2	54.143	0	53.258		1.29875	0.0204653		217487	206617	154636	186069	244977	231178	238980	278158		5.33743	5.31517	5.18931	5.26967	5.38913	5.36395	5.37836	5.44429
Q9Z1E1	Q9Z1E1	7	7	Flotillin-1	Flot1	1	7	7	7	20.1	20.1	47.499	0	25.507		1.29885	0.0250089		312101	254735	206697	287344	356976	347816	324642	348485		5.4943	5.40609	5.31533	5.4584	5.55264	5.54135	5.5114	5.54218
P07153	P07153	33	33	Dolichyl-diphosphooligosaccharide--protein glycosyltransferase subunit 1	Rpn1	1	33	33	33	63.3	63.3	68.303	0	323.31		1.30144	0.022607		2.32359e+06	2.60053e+06	3.187e+06	3.27383e+06	3.41432e+06	3.77367e+06	4.01665e+06	3.61216e+06		6.36616	6.41506	6.50338	6.51506	6.5333	6.57676	6.60386	6.55777
P46413	P46413	3	3	Glutathione synthetase	Gss	1	3	3	3	8.2	8.2	52.344	0	14.421		1.30255	0.0300644		85299	109796	94465.7	108154	147765	116394	142447	111437		4.93094	5.04059	4.97527	5.03404	5.16957	5.06593	5.15365	5.04703
Q99M63	Q99M63	10	10	WD40 repeat-containing protein SMU1;WD40 repeat-containing protein SMU1, N-terminally processed	Smu1	1	10	10	10	24.6	24.6	57.55	0	33.161		1.30577	0.0196012		246572	253585	271301	351356	393659	336388	362460	373628		5.39194	5.40412	5.43345	5.54575	5.59512	5.52684	5.55926	5.57244
Q641X3	Q641X3	17	17	Beta-hexosaminidase subunit alpha	Hexa	1	17	17	17	38.3	38.3	60.537	0	206.39		1.31021	0.0225902		1.51797e+06	1.64485e+06	1.27158e+06	1.82151e+06	2.08005e+06	2.15444e+06	1.7701e+06	2.19198e+06		6.18126	6.21613	6.10434	6.26043	6.31807	6.33334	6.248	6.34084
Q66H80	Q66H80	13	13	Coatomer subunit delta	Arcn1	1	13	13	13	25.8	25.8	57.199	0	67.485		1.31221	0.0154812		976242	873476	863169	1.01806e+06	1.01578e+06	1.17907e+06	1.31567e+06	1.38528e+06		5.98956	5.94125	5.9361	6.00777	6.0068	6.07154	6.11915	6.14154
P61980	P61980	19	19	Heterogeneous nuclear ribonucleoprotein K	Hnrnpk	1	19	19	19	51.8	51.8	50.976	0	323.31		1.31641	0.0464748		7.87055e+06	8.34821e+06	9.08702e+06	1.27884e+07	1.1734e+07	1.40249e+07	1.1771e+07	1.26178e+07		6.89601	6.92159	6.95842	7.10681	7.06945	7.1469	7.07081	7.10098
Q62724	Q62724	10	10	DNA replication licensing factor MCM6	Mcm6	1	10	10	10	23.9	23.9	57.369	0	38.387		1.32353	0.0305474		281298	319509	275611	404772	477934	431790	413960	372003		5.44917	5.50448	5.4403	5.60721	5.67937	5.63527	5.61696	5.57055
P69897	P69897	25	4	Tubulin beta-5 chain	Tubb5	1	25	25	4	77.7	16	49.67	0	323.31		1.3308	0.00769114		6.2154e+06	5.83798e+06	7.3138e+06	7.48794e+06	9.98613e+06	8.70836e+06	8.2204e+06	8.82391e+06		6.79347	6.76626	6.86414	6.87436	6.9994	6.93994	6.91489	6.94566
Q9R1J8	Q9R1J8	18	17	Prolyl 3-hydroxylase 1	Lepre1	1	18	18	17	33.8	32.7	82.389	0	151.91		1.33349	0.00962265		732850	626519	729088	911597	987537	1.0546e+06	983868	974550		5.86502	5.79693	5.86278	5.9598	5.99455	6.02309	5.99294	5.9888
B2RYG6	B2RYG6	9	9	Ubiquitin thioesterase OTUB1	Otub1	1	9	9	9	39.1	39.1	31.27	0	66.835		1.33715	0.00212135		1.58703e+06	1.59161e+06	1.77665e+06	1.66621e+06	2.00827e+06	2.15364e+06	2534670	2.15737e+06		6.20059	6.20184	6.2496	6.22173	6.30282	6.33317	6.40392	6.33393
P04906	P04906	9	9	Glutathione S-transferase P	Gstp1	1	9	9	9	57.1	57.1	23.439	0	323.31		1.34614	0.0220858		7.90905e+06	7.44947e+06	9.15357e+06	6.95282e+06	1.15214e+07	9.05094e+06	1.23644e+07	9.41936e+06		6.89812	6.87213	6.96159	6.84216	7.0615	6.95669	7.09217	6.97402
Q62991	Q62991	11	11	Sec1 family domain-containing protein 1	Scfd1	1	11	11	11	25.1	25.1	72.262	0	35.042		1.34913	0.00585728		181978	231369	250645	230697	305048	304746	281770	315486		5.26002	5.36431	5.39906	5.36304	5.48437	5.48394	5.4499	5.49898
P40112	P40112	6	6	Proteasome subunit beta type-3	Psmb3	1	6	6	6	38.5	38.5	22.965	0	54.712		1.36137	0.026361		2.40989e+06	1.89741e+06	2.48554e+06	2.14322e+06	3.65235e+06	2.45992e+06	3.18543e+06	2.86763e+06		6.382	6.27816	6.39542	6.33107	6.56257	6.39092	6.50317	6.45752
Q9WUL0	Q9WUL0	8	8	DNA topoisomerase 1	Top1	1	8	8	8	13.3	13.3	90.759	0	42.185		1.36152	0.0477944		115213	127559	142300	140253	201932	193508	192669	127134		5.0615	5.10571	5.15321	5.14691	5.3052	5.2867	5.28481	5.10426
Q5M9G1	Q5M9G1	2	2	Protein HEXIM1	Hexim1	1	2	2	2	10.4	10.4	40.317	0.0021946	5.8175		1.36272	0.0171123		116183	130660	136461	151742	155178	165805	217920	190216		5.06514	5.11614	5.13501	5.1811	5.19083	5.2196	5.3383	5.27925
Q00438	Q00438	14	12	Polypyrimidine tract-binding protein 1	Ptbp1	1	14	14	12	35	31.7	59.353	0	323.31		1.36289	0.00951798		4.28182e+06	4.49005e+06	3.94578e+06	5.45757e+06	5.40847e+06	6.73169e+06	6.17437e+06	6.45623e+06		6.63163	6.65225	6.59613	6.737	6.73307	6.82812	6.79059	6.80998
Q7TP98	Q7TP98	5	5	Interleukin enhancer-binding factor 2	Ilf2	1	5	5	5	16.4	16.4	51.38	0	23.587		1.36683	0.0103895		706404	662185	666005	577623	1.0418e+06	948788	826951	752919		5.84905	5.82098	5.82348	5.76164	6.01778	5.97717	5.91748	5.87675
Q5FVQ4	Q5FVQ4	6	6	Malectin	Mlec	1	6	6	6	27.5	27.5	32.418	0	31.297		1.37655	0.0191063		915792	794093	869412	850818	1.4291e+06	948394	1.28369e+06	1.06055e+06		5.9618	5.89987	5.93923	5.92984	6.15506	5.97699	6.10846	6.02553
P35465	P35465	9	5	Serine/threonine-protein kinase PAK 1	Pak1	1	9	9	5	23.3	13.8	60.577	0	41.615		1.37889	0.000718799		296210	319128	288311	334403	453130	401656	455591	396762		5.4716	5.50397	5.45986	5.52427	5.65622	5.60385	5.65858	5.59853
Q4FZT9	Q4FZT9	27	27	26S proteasome non-ATPase regulatory subunit 2	Psmd2	1	27	27	27	40	40	100.19	0	221.5		1.38629	0.0131024		851722	690687	663754	974105	1.04546e+06	1.19723e+06	1.03247e+06	1.13361e+06		5.9303	5.83928	5.82201	5.98861	6.01931	6.07818	6.01388	6.05446
P15650	P15650	7	7	Long-chain specific acyl-CoA dehydrogenase, mitochondrial	Acadl	1	7	7	7	19.8	19.8	47.872	0	41.756		1.38647	0.0137634		545070	565807	704162	674506	849351	806486	1.04263e+06	753216		5.73645	5.75267	5.84767	5.82899	5.92909	5.9066	6.01813	5.87692
O88941	O88941	13	13	Mannosyl-oligosaccharide glucosidase	Mogs	1	13	13	13	19.4	19.4	91.87	0	44.26		1.38678	0.04862		158470	197847	152362	278631	303069	253157	273318	262286		5.19995	5.29633	5.18288	5.44503	5.48154	5.40339	5.43667	5.41877
Q641Y0	Q641Y0	13	13	Dolichyl-diphosphooligosaccharide--protein glycosyltransferase 48 kDa subunit	Ddost	1	13	13	13	39.7	39.7	48.895	0	205.02		1.38775	0.00521492		2.21085e+06	2.11917e+06	1.83292e+06	2.42251e+06	3.01675e+06	2.63624e+06	3.36197e+06	2.89949e+06		6.34456	6.32617	6.26314	6.38427	6.47954	6.42099	6.52659	6.46232
Q9JIL3;Q9JKU6	Q9JIL3	14;2	14;2	Interleukin enhancer-binding factor 3	Ilf3	2	14	14	14	17.8	17.8	95.934	0	61.735		1.3924	0.00224119		367776	317925	350515	393507	486586	467849	466903	569408		5.56558	5.50232	5.54471	5.59495	5.68716	5.67011	5.66923	5.75542
Q5XIP6	Q5XIP6	5	5	Flap endonuclease 1	Fen1	1	5	5	5	14.7	14.7	42.608	0	12.048		1.39252	0.00380991		298163	336429	243836	270276	381055	385225	404999	428315		5.47445	5.52689	5.3871	5.43181	5.58099	5.58571	5.60745	5.63176
Q4V8H8	Q4V8H8	21	21	EH domain-containing protein 2	Ehd2	1	21	21	21	49	49	61.237	0	153.84		1.393	0.0370904		1.49857e+06	1.76717e+06	2.44262e+06	1.93369e+06	2.88609e+06	2.98402e+06	2.13031e+06	2.64494e+06		6.17568	6.24728	6.38786	6.28639	6.46031	6.4748	6.32844	6.42242
Q5XIN6	Q5XIN6	5	5	LETM1 and EF-hand domain-containing protein 1, mitochondrial	Letm1	1	5	5	5	12.2	12.2	83.059	0	33.377		1.39422	0.0165566		67768.3	85698.4	92130.1	99265.5	141443	114318	118472	106582		4.83103	4.93297	4.9644	4.9968	5.15058	5.05812	5.07362	5.02768
O55096	O55096	14	14	Dipeptidyl peptidase 3	Dpp3	1	14	14	14	28.5	28.5	83.038	0	183.11		1.39828	0.015322		343012	291585	331497	393565	402889	553497	521137	423654		5.53531	5.46476	5.52048	5.59502	5.60519	5.74312	5.71695	5.62701
P09330	P09330	7	4	Ribose-phosphate pyrophosphokinase 2	Prps2	1	7	7	4	31.4	17.3	34.813	0	32.667		1.39937	0.0220677		195061	162680	208285	183406	214273	296926	227590	309946		5.29017	5.21134	5.31866	5.26341	5.33097	5.47265	5.35715	5.49129
O70199	O70199	11	11	UDP-glucose 6-dehydrogenase	Ugdh	1	11	11	11	33.3	33.3	54.891	0	88.484		1.39988	0.0133053		371360	481467	455942	546285	738923	611717	570662	675549		5.5698	5.68257	5.65891	5.73742	5.8686	5.78655	5.75638	5.82966
Q9JJP9	Q9JJP9	3	3	Ubiquilin-1	Ubqln1	1	3	3	3	8.6	8.6	62.071	0	26.591		1.40562	0.0381528		169867	175302	276321	189118	313681	254710	245369	325651		5.23011	5.24379	5.44141	5.27673	5.49649	5.40605	5.38982	5.51275
Q6AXM8	Q6AXM8	8	8	Serum paraoxonase/arylesterase 2	Pon2	1	8	8	8	35.3	35.3	39.617	0	42.206		1.41137	0.00380647		772458	723508	737358	807968	1.30063e+06	1.05506e+06	961569	975120		5.88787	5.85944	5.86768	5.90739	6.11415	6.02328	5.98298	5.98906
Q99MI7	Q99MI7	8	8	NEDD8-activating enzyme E1 catalytic subunit	Uba3	1	8	8	8	26.6	26.6	51.723	0	30.435		1.41767	0.0253283		155931	176908	220106	263061	258016	293305	318833	286677		5.19293	5.24775	5.34263	5.42006	5.41165	5.46732	5.50356	5.45739
Q9JHY2	Q9JHY2	3	3	Sideroflexin-3	Sfxn3	1	3	3	3	13.1	13.1	35.433	0	9.4559		1.4198	0.0013866		111647	84963.8	99707.9	98275.5	145313	130947	135538	148449		5.04785	4.92923	4.99873	4.99245	5.16231	5.1171	5.13206	5.17158
Q920L2	Q920L2	17	17	Succinate dehydrogenase [ubiquinone] flavoprotein subunit, mitochondrial	Sdha	1	17	17	17	40.2	40.2	71.614	0	153.95		1.43104	0.0207839		933992	964472	617356	689698	1.05207e+06	1.19768e+06	1.27262e+06	1.06484e+06		5.97034	5.98429	5.79054	5.83866	6.02204	6.07834	6.1047	6.02728
P07340	P07340	6	6	Sodium/potassium-transporting ATPase subunit beta-1	Atp1b1	1	6	6	6	22	22	35.201	0	38.23		1.43255	0.00459574		845789	950748	855268	1.07742e+06	1.46251e+06	1.13412e+06	1.44661e+06	1.29908e+06		5.92726	5.97807	5.9321	6.03239	6.1651	6.05466	6.16035	6.11364
P07895	P07895	4	4	Superoxide dismutase [Mn], mitochondrial	Sod2	1	4	4	4	20.3	20.3	24.674	0	27.908		1.4388	0.00839879		521282	479303	386074	455197	541418	744347	705492	658803		5.71707	5.68061	5.58667	5.6582	5.73353	5.87178	5.84849	5.81876
P18298;P13444	P18298	7;2	7;2	S-adenosylmethionine synthase isoform type-2	Mat2a	2	7	7	7	25.6	25.6	43.715	0	32.455		1.4418	0.0204464		414011	360970	435381	535034	703024	486570	679144	647772		5.61701	5.55747	5.63887	5.72838	5.84697	5.68715	5.83196	5.81142
Q91XU1	Q91XU1	4	4	Protein quaking	Qki	1	4	4	4	16.4	16.4	37.642	0	9.9332		1.44933	0.0280968		101286	119290	139901	182408	178895	190532	189613	227780		5.00555	5.0766	5.14582	5.26104	5.2526	5.27997	5.27787	5.35752
Q9WV25	Q9WV25	8	8	Poly(U)-binding-splicing factor PUF60	Puf60	1	8	8	8	22.5	22.5	60.248	0	36.386		1.45273	0.027374		349327	233836	350578	304667	424873	444816	561292	368091		5.54323	5.36891	5.54478	5.48383	5.62826	5.64818	5.74919	5.56595
F1LNI5	F1LNI5	4	4	Protein phosphatase 1G	Ppm1g	1	4	4	4	9.6	9.6	58.742	0	21.53		1.45454	0.0262123		83319.8	64959.1	57426.7	88362.2	98225	133926	93990.8	101590		4.92075	4.81264	4.75911	4.94627	4.99222	5.12686	4.97309	5.00685
Q01205	Q01205	5	5	Dihydrolipoyllysine-residue succinyltransferase component of 2-oxoglutarate dehydrogenase complex, mitochondrial	Dlst	1	5	5	5	12.1	12.1	48.925	0	15.682		1.45497	0.00869243		350785	336511	257110	355329	473906	462633	549660	404875		5.54504	5.527	5.41012	5.55063	5.67569	5.66524	5.74009	5.60732
P06760	P06760	12	12	Beta-glucuronidase	Gusb	1	12	12	12	21.3	21.3	74.792	0	74.75		1.45569	0.0274736		309860	261355	328830	456063	469069	592967	479268	432768		5.49116	5.41723	5.51697	5.65902	5.67124	5.77303	5.68058	5.63626
P62198	P62198	13	13	26S protease regulatory subunit 8	Psmc5	1	13	13	13	38.2	38.2	45.626	0	182.44		1.46147	0.0190388		977119	781765	1.09368e+06	1.09515e+06	1.59324e+06	1.18092e+06	1713585	1.28174e+06		5.98995	5.89308	6.03889	6.03947	6.20228	6.07222	6.23391	6.1078
Q63945	Q63945	8	7	Protein SET	Set	1	8	8	7	34.9	34.9	33.405	0	267.25		1.46341	0.0100321		4.85433e+06	5.31335e+06	4.98305e+06	6.00342e+06	8.03247e+06	8.29699e+06	5.89247e+06	8.73532e+06		6.68613	6.72537	6.6975	6.7784	6.90485	6.91892	6.7703	6.94128
P47858	P47858	13	11	ATP-dependent 6-phosphofructokinase, muscle type	Pfkm	1	13	13	11	21.7	19.4	85.559	0	65.63		1.46391	0.00549673		344207	435537	334086	313023	606064	517965	497512	467247		5.53682	5.63902	5.52386	5.49558	5.78252	5.7143	5.6968	5.66955
P23514	P23514	29	29	Coatomer subunit beta	Copb1	1	29	29	29	40	40	107.01	0	206.83		1.46859	0.0278492		1.26121e+06	1.0455e+06	815802	1.24895e+06	2.03867e+06	1.5468e+06	1.46326e+06	1.37115e+06		6.10079	6.01932	5.91158	6.09655	6.30935	6.18943	6.16532	6.13709
Q04931	Q04931	12	12	FACT complex subunit SSRP1	Ssrp1	1	12	12	12	22.4	22.4	80.914	0	55.902		1.47097	0.0494557		277086	215505	248486	354978	551249	361694	327782	371540		5.44261	5.33346	5.3953	5.5502	5.74135	5.55834	5.51558	5.57001
Q9QUL6	Q9QUL6	6	6	Vesicle-fusing ATPase	Nsf	1	6	6	6	9.9	9.9	82.652	0	19.282		1.47562	0.015415		48815.1	72786.7	73562.9	76587.9	112531	96881.9	104832	86757.5		4.68855	4.86205	4.86666	4.88416	5.05127	4.98624	5.02049	4.93831
Q6URK4	Q6URK4	16	15	Heterogeneous nuclear ribonucleoprotein A3	Hnrnpa3	1	16	16	15	33.8	33.8	39.652	0	323.31		1.49186	0.00996078		5.63837e+06	5.07032e+06	6.70017e+06	7.16086e+06	1.00067e+07	9.33423e+06	7.32292e+06	9.9908e+06		6.75115	6.70504	6.82609	6.85497	7.00029	6.97008	6.86468	6.9996
Q01986;P36506	Q01986	8;2	8;2	Dual specificity mitogen-activated protein kinase kinase 1	Map2k1	2	8	8	8	30.8	30.8	43.465	0	59.455		1.49949	0.013352		619968	533811	578702	505227	1.00685e+06	795157	926184	627219		5.79237	5.72739	5.76245	5.70349	6.00297	5.90045	5.9667	5.79742
Q8CGS4	Q8CGS4	2	2	Charged multivesicular body protein 3	Chmp3	1	2	2	2	9.4	9.4	25.062	0.0042313	4.9434		1.51272	0.0287205		101906	125608	199872	116309	181246	233041	203643	204527		5.0082	5.09902	5.30075	5.06561	5.25827	5.36743	5.30887	5.31075
P46844	P46844	9	9	Biliverdin reductase A	Blvra	1	9	9	9	38.3	38.3	33.565	0	77.023		1.51812	0.0348389		501759	521118	720070	543947	1.0566e+06	596098	956374	862708		5.7005	5.71694	5.85737	5.73556	6.02391	5.77532	5.98063	5.93586
P54275	P54275	5	5	DNA mismatch repair protein Msh2	Msh2	1	5	5	5	6.9	6.9	104.03	0	13.912		1.52278	0.0122865		42092.3	54399.6	61892.1	60139.3	99075.3	83849	83066.3	66771.8		4.6242	4.7356	4.79164	4.77916	4.99597	4.9235	4.91942	4.82459
Q812D1	Q812D1	6	6	PC4 and SFRS1-interacting protein	Psip1	1	6	6	6	13.1	13.1	59.638	0	37.728		1.54691	0.0157563		191620	215627	229772	335471	373084	325718	440478	365077		5.28244	5.3337	5.3613	5.52566	5.57181	5.51284	5.64392	5.56238
P31044	P31044	14	14	Phosphatidylethanolamine-binding protein 1;Hippocampal cholinergic neurostimulating peptide	Pebp1	1	14	14	14	89.3	89.3	20.801	0	323.31		1.54884	0.0465742		4.7899e+06	5.45149e+06	7.81795e+06	8.89306e+06	9.82023e+06	8.51567e+06	1.39103e+07	9.49889e+06		6.68033	6.73651	6.89309	6.94905	6.99212	6.93022	7.14334	6.97767
Q56A27	Q56A27	8	8	Nuclear cap-binding protein subunit 1	Ncbp1	1	8	8	8	14.9	14.9	91.91	0	23.775		1.56104	0.0106741		157361	154097	101925	122911	217423	197454	245392	176910		5.1969	5.1878	5.00828	5.08959	5.33731	5.29547	5.38986	5.24775
P52555	P52555	8	8	Endoplasmic reticulum resident protein 29	Erp29	1	8	8	8	32.3	32.3	28.574	0	145.11		1.56778	0.0201327		2.88054e+06	2.41506e+06	2.59776e+06	2.82146e+06	5.87009e+06	3.29669e+06	4130062	3.50163e+06		6.45947	6.38293	6.4146	6.45047	6.76864	6.51808	6.61596	6.54427
Q80U96	Q80U96	21	21	Exportin-1	Xpo1	1	21	21	21	23.6	23.6	123.04	0	189.96		1.57793	0.00861959		498255	539152	488416	705104	1.11329e+06	839576	777115	790274		5.69745	5.73171	5.68879	5.84825	6.04661	5.92406	5.89049	5.89778
Q5RKH7	Q5RKH7	1	1	Solute carrier family 35 member F6	Slc35f6	1	1	1	1	4	4	41.092	0.0085639	3.8333		1.58055	0.00945861		23659.1	17419	16042.1	23102.3	28259.4	37734.8	33371	27430.2		4.374	4.24102	4.20526	4.36365	4.45116	4.57674	4.52337	4.43823
M0RC99	M0RC99	4	4	Ras-related protein Rab-5A	Rab5a	1	4	4	4	20.5	20.5	23.624	0	21.069		1.58127	0.000266165		1.09463e+06	1.38688e+06	1.15948e+06	1.09333e+06	1.92296e+06	1.81375e+06	1.96459e+06	1.78494e+06		6.03927	6.14204	6.06426	6.03875	6.28397	6.25858	6.29327	6.25162
Q0ZHH6;Q6PST4	Q0ZHH6	7;1	7;1	Atlastin-3	Atl3	2	7	7	7	17.7	17.7	60.585	0	47.134		1.58174	0.00894782		419399	501339	443193	580025	881179	733024	872861	587763		5.62263	5.70013	5.64659	5.76345	5.94506	5.86512	5.94095	5.7692
O35763	O35763	27	27	Moesin	Msn	1	37	27	27	53.2	39	67.738	0	317.85		1.58799	0.030024		2.67552e+06	2.48901e+06	3.5504e+06	5.49458e+06	5.36237e+06	5.6767e+06	5.51275e+06	6.01272e+06		6.42741	6.39603	6.55028	6.73993	6.72936	6.7541	6.74137	6.77907
Q02874	Q02874	5	5	Core histone macro-H2A.1	H2afy	1	5	5	5	20.8	20.8	39.503	0	30.934		1.58947	0.00380581		238594	254258	291405	327975	481765	361046	496629	428413		5.37766	5.40528	5.4645	5.51584	5.68283	5.55756	5.69603	5.63186
P20070	P20070	16	16	NADH-cytochrome b5 reductase 3;NADH-cytochrome b5 reductase 3 membrane-bound form;NADH-cytochrome b5 reductase 3 soluble form	Cyb5r3	1	16	16	16	50.8	50.8	34.174	0	158.35		1.59607	0.0022216		3.92508e+06	4.56325e+06	5.73553e+06	5.18961e+06	7.73303e+06	6.90809e+06	8.5607e+06	7.78337e+06		6.59385	6.65927	6.75857	6.71513	6.88835	6.83936	6.93251	6.89117
Q9WVK7	Q9WVK7	3	3	Hydroxyacyl-coenzyme A dehydrogenase, mitochondrial	Hadh	1	3	3	3	9.6	9.6	34.447	0	8.5422		1.60928	0.0221778		88198	120765	109993	158610	232383	143785	201989	190382		4.94546	5.08194	5.04136	5.20033	5.3662	5.15771	5.30533	5.27963
P18886	P18886	10	10	Carnitine O-palmitoyltransferase 2, mitochondrial	Cpt2	1	10	10	10	19.3	19.3	74.109	0	27.853		1.61721	0.0154739		85047.2	135545	135484	132750	150688	209642	226787	203416		4.92966	5.13208	5.13189	5.12303	5.17808	5.32148	5.35562	5.30839
B0LT89	B0LT89	5	5	Serine/threonine-protein kinase 24;Serine/threonine-protein kinase 24 35 kDa subunit;Serine/threonine-protein kinase 24 12 kDa subunit	Stk24	1	5	5	5	15.5	15.5	47.989	0	18.164		1.62053	0.0399079		228056	95401.5	180886	220562	292903	277195	320798	283835		5.35804	4.97956	5.2574	5.34353	5.46672	5.44279	5.50623	5.45307
Q9JLD2	Q9JLD2	3	3	Neuroserpin	Serpini1	1	3	3	3	8	8	46.277	0	7.9857		1.65076	0.0151996		139895	233836	147542	238668	357758	265556	319615	311548		5.1458	5.36891	5.16891	5.37779	5.55359	5.42416	5.50463	5.49352
Q6AXS3	Q6AXS3	6	6	Protein DEK	Dek	1	6	6	6	18.8	18.8	42.892	0	16.485		1.65301	0.0013184		310919	305486	281215	381307	594638	498663	566714	454062		5.49265	5.48499	5.44904	5.58127	5.77425	5.69781	5.75336	5.65712
Q8VBU2	Q8VBU2	1	1	Protein NDRG2	Ndrg2	1	1	1	1	5.9	5.9	40.779	0.0042194	4.8928		1.6943	0.0260115		37585	26463	47888.5	53045	63614.7	92972.7	59033	63908.6		4.57501	4.42264	4.68023	4.72464	4.80356	4.96836	4.77109	4.80556
Q498T9	Q498T9	4	4	Volume-regulated anion channel subunit LRRC8C	Lrrc8c	1	4	4	4	7.3	7.3	92.462	0	15.552		1.70502	0.0364919		24156.7	30071.4	18690.2	34392	65571	40153.7	44237.2	33004.4		4.38304	4.47815	4.27161	4.53646	4.81671	4.60373	4.64579	4.51857
Q5XIE0	Q5XIE0	5	5	Acidic leucine-rich nuclear phosphoprotein 32 family member E	Anp32e	1	5	5	5	24	24	29.418	0	106.16		1.70989	0.040609		1.96571e+06	1.85735e+06	2.85193e+06	2.0627e+06	5.20918e+06	4.3622e+06	2633305	2.73584e+06		6.29352	6.26889	6.45514	6.31444	6.71677	6.63971	6.4205	6.43709
Q641W2	Q641W2	6	6	UPF0160 protein MYG1, mitochondrial	Myg1	1	6	6	6	24.9	24.9	42.888	0	18.388		1.73384	0.0219573		89941.5	101148	174904	192735	216179	239395	250356	262819		4.95396	5.00496	5.2428	5.28496	5.33481	5.37911	5.39856	5.41966
Q64591	Q64591	7	7	2,4-dienoyl-CoA reductase, mitochondrial	Decr1	1	7	7	7	25.4	25.4	36.132	0	113.75		1.73816	0.0122865		718356	796944	985751	950306	2.09757e+06	1.49538e+06	1191669	1.21438e+06		5.85634	5.90143	5.99377	5.97786	6.32172	6.17475	6.07616	6.08436
P45953	P45953	6	6	Very long-chain specific acyl-CoA dehydrogenase, mitochondrial	Acadvl	1	6	6	6	10.5	10.5	70.748	0	19.373		1.75174	0.0473481		44501.3	44347.9	86115.4	25593.8	74934	94214.9	78683	103494		4.64837	4.64687	4.93508	4.40813	4.87468	4.97412	4.89588	5.01492
D4A1R8	D4A1R8	7	7		Cpne1	1	7	7	7	17.9	17.9	58.843	0	48.025		1.75261	0.00364404		301960	329546	343558	419078	587429	502688	793974	559300		5.47995	5.51792	5.536	5.6223	5.76896	5.7013	5.89981	5.74764
Q99ML5	Q99ML5	7	7	Prenylcysteine oxidase	Pcyox1	1	7	7	7	20	20	56.287	0	70.687		1.76206	0.0169311		392508	377925	471825	809532	815506	947453	1.04623e+06	806177		5.59385	5.57741	5.67378	5.90823	5.91143	5.97656	6.01963	5.90643
P17164	P17164	6	6	Tissue alpha-L-fucosidase	Fuca1	1	6	6	6	16.7	16.7	53.486	0	29.818		1.82918	0.00113443		310687	365256	422169	371839	661854	574469	836532	615953		5.49232	5.5626	5.62549	5.57036	5.82076	5.75927	5.92248	5.78955
Q63531;Q810W7	Q63531	10;1	10;1	Ribosomal protein S6 kinase alpha-1	Rps6ka1	2	10	10	10	15.9	15.9	82.882	0	32.058		1.83941	0.00203859		176233	207966	215793	143724	418142	334520	315964	299373		5.24609	5.31799	5.33404	5.15753	5.62132	5.52442	5.49964	5.47621
Q4QQT4	Q4QQT4	6	6	Serine/threonine-protein phosphatase 2A 65 kDa regulatory subunit A beta isoform	Ppp2r1b	1	6	6	6	9.5	9.5	66.006	0	51.105		1.83993	0.00549202		306995	334833	279278	538830	727629	604182	699445	654927		5.48713	5.52483	5.44604	5.73145	5.86191	5.78117	5.84475	5.81619
Q4V8C8	Q4V8C8	3	3	Parafibromin	Cdc73	1	3	3	3	5.6	5.6	60.602	0.0042076	4.8595		1.84282	0.0419879		21337.1	19700	11151.6	39791.6	32873.4	46669.1	45117	44843.9		4.32913	4.29447	4.04734	4.59979	4.51684	4.66903	4.65434	4.6517
Q4QQT6	Q4QQT6	4	4	Ribosome biogenesis protein BRX1 homolog	Brix1	1	4	4	4	17	17	41.114	0	12.446		1.85269	0.0203562		46258.1	40509.2	63841.9	78325.8	152041	90796.8	94894	86414.4		4.66519	4.60755	4.80511	4.8939	5.18196	4.95807	4.97724	4.93659
B2GV06	B2GV06	5	5	Succinyl-CoA:3-ketoacid coenzyme A transferase 1, mitochondrial	Oxct1	1	5	5	5	20	20	56.203	0	56.849		1.87468	0.0448822		224703	136955	310588	566949	625227	582537	595025	520308		5.35161	5.13658	5.49218	5.75354	5.79604	5.76532	5.77454	5.71626
Q64611	Q64611	5	5	Cysteine sulfinic acid decarboxylase	Csad	1	5	5	5	13.6	13.6	55.248	0	13.426		1.88003	0.0372682		39902.3	50867.9	24062.6	69978.7	114655	82825.1	63459	86512.7		4.601	4.70644	4.38134	4.84497	5.05939	4.91816	4.80249	4.93708
Q6IRK9	Q6IRK9	3	3	Carboxypeptidase Q	Cpq	1	3	3	3	6.4	6.4	52.041	0.0014674	5.8472		1.88485	0.00207231		85612.1	49152.5	77696.2	72305.7	139557	130712	143304	123169		4.93254	4.69155	4.8904	4.85917	5.14475	5.11631	5.15626	5.0905
Q9EPB1	Q9EPB1	3	3	Dipeptidyl peptidase 2	Dpp7	1	3	3	3	9.4	9.4	55.114	0	8.4903		1.89118	0.000102326		62429.8	55629.8	53790.3	67918.7	124548	119136	108002	101761		4.79539	4.74531	4.7307	4.83199	5.09534	5.07604	5.03343	5.00758
Q9WU82	Q9WU82	9	9	Catenin beta-1	Ctnnb1	1	13	9	9	20.6	16.1	85.454	0	83.264		1.996	0.0200338		148748	204570	166619	180989	186818	407197	433715	371319		5.17245	5.31084	5.22172	5.25765	5.27142	5.6098	5.6372	5.56975
P18484	P18484	20	20	AP-2 complex subunit alpha-2	Ap2a2	1	20	20	20	28.1	28.1	104.04	0	89.19		2.00535	0.00045871		299105	395968	326136	433127	691576	735236	841156	648478		5.47582	5.59766	5.5134	5.63662	5.83984	5.86643	5.92488	5.8119
Q02769	Q02769	2	2	Squalene synthase	Fdft1	1	2	2	2	6.5	6.5	48.106	0.0021723	5.5216		2.01314	0.0229447		17835.7	17953.3	28487.5	22303.3	44505.5	23810.7	55826	50155.3		4.25129	4.25414	4.45465	4.34837	4.64841	4.37677	4.74684	4.70032
Q62651	Q62651	6	6	Delta(3,5)-Delta(2,4)-dienoyl-CoA isomerase, mitochondrial	Ech1	1	6	6	6	21.7	21.7	36.171	0	17.258		2.02197	0.0284768		174209	66629.6	164442	213229	332667	286569	374799	256575		5.24107	4.82367	5.21601	5.32885	5.52201	5.45723	5.5738	5.40921
Q99P77	Q99P77	2	2	Nucleolar GTP-binding protein 1	Gtpbp4	1	2	2	2	3.1	3.1	74.287	0.0066934	4.0362		2.03203	0.0234169		4783.8	4537.49	5255.35	5407.99	11863.7	15347.9	6983.51	6414.4		3.67977	3.65682	3.7206	3.73304	4.07422	4.18605	3.84407	3.80716
P12007	P12007	7	7	Isovaleryl-CoA dehydrogenase, mitochondrial	Ivd	1	7	7	7	21.5	21.5	46.435	0	21.877		2.13436	0.00195415		194378	222296	137480	180198	356375	515301	318000	377696		5.28865	5.34693	5.13824	5.25575	5.55191	5.71206	5.50243	5.57714
Q9Z1B2	Q9Z1B2	10	10	Glutathione S-transferase Mu 5	Gstm5	1	11	10	10	59.6	55.6	26.629	0	39.253		2.14232	0.00327324		843637	410883	686586	671418	1.14251e+06	1.42204e+06	1.55862e+06	1.4737e+06		5.92616	5.61372	5.83669	5.82699	6.05786	6.15291	6.19274	6.16841
Q4V7A0	Q4V7A0	3	3	WD repeat-containing protein 61;WD repeat-containing protein 61, N-terminally processed	Wdr61	1	3	3	3	17.7	17.7	33.746	0	8.0297		2.1884	0.0397782		59093.8	23585	37664.9	93947.2	128619	154316	74128	111890		4.77154	4.37264	4.57594	4.97288	5.10931	5.18841	4.86998	5.04879
Q6AYS4	Q6AYS4	5	5	Plasma alpha-L-fucosidase	Fuca2	1	5	5	5	14.4	14.4	53.257	0	11.588		2.28563	0.00114066		44263.5	65758.5	51389.9	70539.1	165570	104871	128305	131410		4.64605	4.81795	4.71088	4.84843	5.21898	5.02065	5.10824	5.11863
A2VCX1	A2VCX1	1	1	TIP41-like protein	Tiprl	1	1	1	1	6.6	6.6	31.224	0.0021645	5.4809		2.32718	0.00466869		46302.1	43873.8	64052.2	99308.9	172778	133426	123456	160367		4.6656	4.64221	4.80653	4.99699	5.23749	5.12524	5.09151	5.20511
P28648	P28648	1	1	CD63 antigen	Cd63	1	1	1	1	7.6	7.6	25.698	0	117.77		2.34901	0.041877		439479	429470	638983	1.24268e+06	2.8427e+06	1.45617e+06	1.06008e+06	1.10225e+06		5.64294	5.63293	5.80549	6.09436	6.45373	6.16321	6.02534	6.04228
Q9JID1	Q9JID1	3	3	Programmed cell death protein 4	Pdcd4	1	3	3	3	9.2	9.2	51.736	0	8.6525		2.37747	0.0263403		20137.1	61267.3	63637	68286.9	129471	130277	162827	84607.7		4.304	4.78723	4.80371	4.83434	5.11217	5.11487	5.21173	4.92741
Q8VHV7	Q8VHV7	7	3	Heterogeneous nuclear ribonucleoprotein H;Heterogeneous nuclear ribonucleoprotein H, N-terminally processed	Hnrnph1	1	8	7	3	24.7	9.4	49.188	0	249.92		2.42224	0.0140817		292822	191228	151010	471001	583205	498112	884827	713004		5.4666	5.28155	5.17901	5.67302	5.76582	5.69733	5.94686	5.85309
P37996	P37996	6	6	ADP-ribosylation factor-like protein 3	Arl3	1	6	6	6	41.8	41.8	20.456	0	14.97		2.50014	0.000545329		120138	116098	151024	157188	373517	314403	421214	252061		5.07968	5.06482	5.17905	5.19642	5.57231	5.49749	5.6245	5.4015
Q10758;CON__P05787;CON__Q9DCV7;CON__Q3KNV1;CON__P08729;CON__Q9H552;Q6IG12;CON__Q9NSB2;CON__Q6ISB0;CON__H-INV:HIT000292931;CON__H-INV:HIT000016045;CON__Q14CN4-1;CON__Q6IME9;CON__Q7RTS7;CON__Q32MB2;Q6IG04	Q10758;CON__P05787;CON__Q9DCV7;CON__Q3KNV1;CON__P08729;CON__Q9H552;Q6IG12	3;1;0;0;0;1;0;0;0;1;0;0;0;0;0;0	2;1;0;0;0;1;0;0;0;1;0;0;0;0;0;0	Keratin, type II cytoskeletal 8;Keratin, type II cytoskeletal 7	Krt8;Krt7	16	8	3	2	13.3	4.6	54.018	0	8.9506		2.52199	0.0400227		5192.84	13768.7	14054.8	33137.4	35234	57303.3	26421	47880.6		3.71541	4.13889	4.14782	4.52032	4.54696	4.75818	4.42195	4.68016
P09606	P09606	4	4	Glutamine synthetase	Glul	1	4	4	4	14.7	14.7	42.267	0	21.637		2.54565	0.00237158		226578	102901	143265	151982	351026	455742	471610	311957		5.35522	5.01242	5.15614	5.18179	5.54534	5.65872	5.67358	5.49409
Q6P689	Q6P689	2	2	Protein wntless homolog	Wls	1	2	2	2	3.1	3.1	62.201	0.0041436	4.5519		2.56599	0.0091652		32270.2	33568.6	31063.1	39941.6	127148	73595.7	104758	45637.6		4.5088	4.52593	4.49225	4.60143	5.10431	4.86685	5.02019	4.65932
Q4QQU6	Q4QQU6	2	2	Survival of motor neuron-related-splicing factor 30	Smndc1	1	2	2	2	9.2	9.2	26.783	0.0042135	4.8659		2.78561	0.0209378		65031.6	47228.1	52947.8	83630.8	248383	179644	195342	69798.3		4.81312	4.6742	4.72385	4.92237	5.39512	5.25441	5.2908	4.84384
Q66H12	Q66H12	7	7	Alpha-N-acetylgalactosaminidase	Naga	1	7	7	7	19.5	19.5	46.871	0	39.359		2.88716	0.00156221		180408	141519	254737	235367	388051	566270	644804	745337		5.25625	5.15082	5.40609	5.37175	5.58889	5.75302	5.80943	5.87235
Q9R0J8	Q9R0J8	1	1	Legumain	Lgmn	1	1	1	1	3.9	3.9	49.466	0	13.977		3.13252	7.83068e-05		26974.5	36865.8	32119.2	29505.1	95555.2	76484.5	124376	96604.9		4.43095	4.56662	4.50677	4.4699	4.98025	4.88357	5.09474	4.985
Q5XIA1	Q5XIA1	2	2	Nicalin	Ncln	1	2	2	2	5.3	5.3	62.992	0	9.908		3.19545	0.0290162		5245.96	20827.8	3016.12	25526.9	39275.2	37792.2	54305	43152.8		3.71983	4.31864	3.47945	4.407	4.59412	4.5774	4.73484	4.63501
Q6AYB4	Q6AYB4	4	4	Heat shock 70 kDa protein 14	Hspa14	1	4	4	4	8.8	8.8	54.462	0	7.6272		3.27711	0.0299514		3953.83	21582.7	14840.3	43697.8	54956.8	87541.6	81043	51980.2		3.59702	4.33411	4.17144	4.64046	4.74002	4.94221	4.90872	4.71584
Q4FZT8	Q4FZT8	2	2	SPRY domain-containing protein 4	Spryd4	1	2	2	2	8.7	8.7	23.249	0.0060852	4.1471		4.45073	0.0290023		1476.7	34532.3	2631.27	11381.3	34753.9	47659.7	92126.6	48092.4		3.16929	4.53823	3.42017	4.05619	4.541	4.67815	4.96438	4.68208
Q9JHW5	Q9JHW5	2	2	Vesicle-associated membrane protein 7	Vamp7	1	2	2	2	7.7	7.7	24.775	0.0085079	3.7392		11.4624	0.000115117		4954.36	2169.79	5011.72	3372.94	27904.1	56792.7	59902.9	33168.1		3.69499	3.33642	3.69999	3.52801	4.44567	4.75429	4.77745	4.52072
P62703	P62703	17	17	40S ribosomal protein S4, X isoform	Rps4x	1	17	17	17	57.4	57.4	29.597	0	173.42		0.732437	0.0507697		1.23275e+07	1.66163e+07	1.22486e+07	1.26161e+07	7.70162e+06	8.87117e+06	1.29237e+07	9.91494e+06		7.09088	7.22054	7.08809	7.10093	6.88658	6.94798	7.11139	6.99629
Q62967	Q62967	5	5	Diphosphomevalonate decarboxylase	Mvd	1	5	5	5	22.2	22.2	43.902	0	31.305		0.647121	0.0507919		258413	242714	361782	393428	274229	203440	141534	193799		5.41231	5.38509	5.55845	5.59486	5.43811	5.30844	5.15086	5.28735
P14562	P14562	8	8	Lysosome-associated membrane glycoprotein 1	Lamp1	1	8	8	8	19.4	19.4	43.969	0	79.785		0.728261	0.052904		2.88312e+06	2.20009e+06	1.89016e+06	2.82949e+06	1.84345e+06	1.41886e+06	2.06778e+06	1.80895e+06		6.45986	6.34244	6.2765	6.45171	6.26563	6.15194	6.3155	6.25743
P00173	P00173	6	6	Cytochrome b5	Cyb5a	1	6	6	6	54.5	54.5	15.355	0	83.001		0.803046	0.0530972		9.82382e+06	9.38686e+06	8.20005e+06	9.5878e+06	6.1271e+06	6.93652e+06	7.41251e+06	9.23539e+06		6.99228	6.97252	6.91382	6.98172	6.78726	6.84114	6.86997	6.96546
B0BN72	B0BN72	3	3	Protein FAM195B	Fam195b	1	3	3	3	39.2	39.2	11.101	0	8.7847		1.86451	0.0531492		134676	105820	107137	128030	393231	167967	172044	153637		5.12929	5.02457	5.02994	5.10731	5.59465	5.22523	5.23564	5.1865
A2RRU1	A2RRU1	5	5	Glycogen [starch] synthase, muscle	Gys1	1	5	5	5	8.3	8.3	84.071	0	12.5		3.80515	0.0539399		3539.8	36667	24126.3	28077.7	180337	57817.5	69515.5	43967.8		3.54898	4.56428	4.38249	4.44836	5.25608	4.76206	4.84208	4.64313
P0C5H9	P0C5H9	7	7	Mesencephalic astrocyte-derived neurotrophic factor	Manf	1	7	7	7	37.4	37.4	20.388	0	74.352		0.765849	0.0540631		4.66566e+06	4.86173e+06	6.58817e+06	4.55549e+06	3.2692e+06	4.54089e+06	4.04378e+06	3.97703e+06		6.66891	6.68679	6.81876	6.65854	6.51444	6.65714	6.60679	6.59956
Q63377	Q63377	3	3	Sodium/potassium-transporting ATPase subunit beta-3	Atp1b3	1	3	3	3	15.4	15.4	31.829	0	32.114		1.39551	0.0543091		208205	228510	298931	315054	421235	312558	433346	299120		5.31849	5.3589	5.47557	5.49838	5.62452	5.49493	5.63683	5.47585
P31399	P31399	9	9	ATP synthase subunit d, mitochondrial	Atp5h	1	9	9	9	62.7	62.7	18.763	0	69.245		1.20722	0.0543811		2.68768e+06	2.2914e+06	2.77397e+06	3.21874e+06	3.2996e+06	3.70576e+06	3.17065e+06	3.06935e+06		6.42938	6.3601	6.4431	6.50769	6.51846	6.56888	6.50115	6.48705
Q4KM73	Q4KM73	8	8	UMP-CMP kinase	Cmpk1	1	8	8	8	53.6	53.6	22.169	0	38.885		1.2983	0.0556961		2.04289e+06	2.4492e+06	2.78022e+06	2.66937e+06	3.44509e+06	2.72669e+06	3.90303e+06	2.83249e+06		6.31024	6.38902	6.44408	6.42641	6.5372	6.43563	6.5914	6.45217
P29411	P29411	6	6	GTP:AMP phosphotransferase AK3, mitochondrial	Ak3	1	6	6	6	33.5	33.5	25.438	0	22.33		1.52848	0.0558032		264198	151751	246137	268670	293449	434314	273614	421269		5.42193	5.18113	5.39118	5.42922	5.46753	5.6378	5.43714	5.62456
Q5RKH0	Q5RKH0	1	1	Putative oxidoreductase GLYR1	Glyr1	1	1	1	1	3.1	3.1	60.421	0	8.1094		1.66824	0.0561072		36621.9	22005.5	18694.4	27036.2	60711.7	34950.5	48300	30132		4.56374	4.34253	4.27171	4.43195	4.78327	4.54345	4.68395	4.47903
P26772	P26772	7	7	10 kDa heat shock protein, mitochondrial	Hspe1	1	7	7	7	67.6	67.6	10.902	0	246.67		0.657494	0.0573349		2.32574e+07	2.38148e+07	1.71063e+07	1.85935e+07	1.00713e+07	1.40756e+07	9.61182e+06	2.06634e+07		7.36656	7.37685	7.23316	7.26936	7.00309	7.14847	6.98281	7.3152
P48450	P48450	5	5	Lanosterol synthase	Lss	1	5	5	5	7.2	7.2	83.3	0	11.564		0.727086	0.0582547		40693.8	56234.8	58173.3	58669.6	45505.5	45697.1	29375.7	34852.1		4.60953	4.75001	4.76472	4.76841	4.65806	4.65989	4.46799	4.54223
O35532	O35532	1	1	Methylsterol monooxygenase 1	Msmo1	1	1	1	1	4.8	4.8	34.963	0.0085246	3.7665		0.677842	0.0595407		284685	168034	312001	214841	160055	135960	191999	175974		5.45436	5.2254	5.49416	5.33212	5.20427	5.13341	5.2833	5.24545
P36201	P36201	2	2	Cysteine-rich protein 2	Crip2	1	2	2	2	18.8	18.8	22.696	0	55.877		1.20411	0.0597027		981772	930344	1.05112e+06	1.09374e+06	1.02314e+06	1.19502e+06	1.43351e+06	1.23336e+06		5.99201	5.96864	6.02165	6.03891	6.00994	6.07737	6.1564	6.09109
Q9JMJ4	Q9JMJ4	12	12	Pre-mRNA-processing factor 19	Prpf19	1	12	12	12	37.9	37.9	55.238	0	197.73		1.36563	0.0601678		1.36238e+06	1.02017e+06	1.28705e+06	1.28237e+06	2.16827e+06	1.59347e+06	1260007	1.74084e+06		6.1343	6.00867	6.10959	6.10801	6.33611	6.20234	6.10037	6.24076
Q7TQ82	Q7TQ82	2	2	28S ribosomal protein S10, mitochondrial	Mrps10	1	2	2	2	18.1	18.1	17.96	0.0021368	5.1725		1.40847	0.0602929		287339	264513	284537	333150	507449	291614	485976	362222		5.45839	5.42245	5.45414	5.52264	5.70539	5.46481	5.68661	5.55898
P40329	P40329	24	24	Arginine--tRNA ligase, cytoplasmic	Rars	1	24	24	24	41.2	41.2	75.81	0	116.27		0.81504	0.060484		1.52493e+06	1.60194e+06	1.42934e+06	1.98434e+06	1.31274e+06	1.37701e+06	1.16461e+06	1.47645e+06		6.18325	6.20465	6.15513	6.29762	6.11818	6.13894	6.06618	6.16922
Q4KLH4	Q4KLH4	4	4	Paraspeckle component 1	Pspc1	1	4	4	4	10.3	10.3	58.759	0	13.29		1.93608	0.0606625		92006.1	77495.9	31046.7	151389	171465	164578	211563	133776		4.96382	4.88928	4.49202	5.1801	5.23417	5.21637	5.32544	5.12638
Q6P7P5	Q6P7P5	8	7	Basic leucine zipper and W2 domain-containing protein 1	Bzw1	1	8	8	7	16.9	15.3	48.043	0	24.213		0.57559	0.0606685		457146	507855	538845	832412	177369	494221	284511	388627		5.66005	5.70574	5.73146	5.92034	5.24888	5.69392	5.4541	5.58953
Q63507	Q63507	6	6	60S ribosomal protein L14	Rpl14	1	6	6	6	28.5	28.5	23.339	0	145.93		1.31366	0.0608846		1.13477e+07	1.37205e+07	1.22218e+07	1.66657e+07	1.77128e+07	1.52058e+07	2.21043e+07	1.58566e+07		7.05491	7.13737	7.08713	7.22182	7.24829	7.18201	7.34448	7.20021
P27881;P27926	P27881	10;1	10;1	Hexokinase-2	Hk2	2	11	10	10	15.5	14.6	102.54	0	28.366		0.75386	0.0609124		119003	94506.5	106567	152253	74660.5	90098	99113.1	92198.6		5.07556	4.97546	5.02762	5.18257	4.87309	4.95472	4.99613	4.96472
P97779	P97779	2	2	Hyaluronan-mediated motility receptor	Hmmr	1	2	2	2	4	4	57.857	0.0021567	5.4064		1.80178	0.0610406		74536.3	55733.8	37185.6	161071	125346	169075	134421	163092		4.87237	4.74612	4.57037	5.20702	5.09811	5.22808	5.12847	5.21243
Q3KRD8	Q3KRD8	5	5	Eukaryotic translation initiation factor 6	Eif6	1	5	5	5	37.1	37.1	26.571	0	27.278		0.647032	0.0612326		1.17941e+06	1.05307e+06	891819	1.23141e+06	533669	1.0031e+06	428258	853258		6.07167	6.02246	5.95028	6.0904	5.72727	6.00134	5.63171	5.93108
P15999	P15999	30	30	ATP synthase subunit alpha, mitochondrial	Atp5a1	1	30	30	30	55.5	55.5	59.753	0	323.31		1.14879	0.0614026		1.35383e+07	1.41667e+07	1.4616e+07	1.49161e+07	1.53261e+07	1.48503e+07	1.89867e+07	1.65903e+07		7.13156	7.15127	7.16483	7.17365	7.18543	7.17174	7.27845	7.21985
Q6NYB7	Q6NYB7	10	7	Ras-related protein Rab-1A	Rab1A	1	10	10	7	59	40.5	22.677	0	123.91		1.18617	0.0617686		1.36802e+06	1.80683e+06	1.6295e+06	1.94926e+06	2.02121e+06	1.92439e+06	2.06819e+06	1.99713e+06		6.13609	6.25692	6.21205	6.28987	6.30561	6.28429	6.31559	6.30041
Q6AY30	Q6AY30	4	4	Saccharopine dehydrogenase-like oxidoreductase	Sccpdh	1	4	4	4	15.4	15.4	47.088	0	11.86		1.37153	0.0631986		168964	114772	182748	164844	212552	211064	270962	171309		5.22779	5.05983	5.26185	5.21707	5.32746	5.32441	5.43291	5.23378
Q66HF1	Q66HF1	16	16	NADH-ubiquinone oxidoreductase 75 kDa subunit, mitochondrial	Ndufs1	1	16	16	16	32.6	32.6	79.411	0	102.13		1.22637	0.0636123		246820	320533	327695	386165	368432	398444	406930	397440		5.39238	5.50587	5.51547	5.58677	5.56636	5.60037	5.60952	5.59927
Q5FVC2	Q5FVC2	11	11	Rho guanine nucleotide exchange factor 2	Arhgef2	1	11	11	11	15.3	15.3	111.91	0	44.226		1.27106	0.0638025		218932	183824	225674	156589	259474	215989	291460	230879		5.34031	5.2644	5.35348	5.19476	5.41409	5.33443	5.46458	5.36339
Q60587	Q60587	10	10	Trifunctional enzyme subunit beta, mitochondrial;3-ketoacyl-CoA thiolase	Hadhb	1	10	10	10	19.2	19.2	51.414	0	39.973		1.3905	0.0642906		515904	822867	589240	629659	1.05531e+06	721387	1046769	732984		5.71257	5.91533	5.77029	5.79911	6.02338	5.85817	6.01985	5.86509
Q6AYQ1	Q6AYQ1	3	3	Golgin subfamily A member 7	Golga7	1	3	3	3	26.3	26.3	15.778	0	6.5928		0.679842	0.0647783		186680	182919	173498	147419	128893	154463	66818.4	119267		5.2711	5.26226	5.23929	5.16855	5.11023	5.18882	4.8249	5.07652
Q63356	Q63356	3	3	Unconventional myosin-Ie	Myo1e	1	3	3	3	4.1	4.1	126.83	0	7.0787		2.06812	0.065265		5333.83	6444.9	2693.73	8783.96	6141.94	11338	16828.9	13788.1		3.72704	3.80922	3.43035	3.94369	3.78831	4.05454	4.22606	4.1395
Q4AEF8	Q4AEF8	23	20	Coatomer subunit gamma-1	Copg1	1	23	23	20	34.6	30.3	97.613	0	196.87		1.2114	0.0653713		733155	963833	945880	1.13628e+06	1.13723e+06	1.15121e+06	1.13887e+06	1.15076e+06		5.8652	5.984	5.97584	6.05549	6.05585	6.06115	6.05647	6.06099
Q9ES21	Q9ES21	3	3	Phosphatidylinositide phosphatase SAC1	Sacm1l	1	3	3	3	5.1	5.1	67.038	0	9.5404		0.573367	0.0656536		80637.4	99399.1	63537.3	95548.3	21911.3	72063	60185	40282.4		4.90654	4.99738	4.80303	4.98022	4.34067	4.85771	4.77949	4.60512
O88637	O88637	3	3	Ethanolamine-phosphate cytidylyltransferase	Pcyt2	1	3	3	3	9.2	9.2	45.219	0	7.0555		0.664152	0.0657531		64073.2	81699.1	105814	87345.3	61514	78682.1	37000	47906.3		4.80668	4.91222	5.02455	4.94124	4.78897	4.89588	4.5682	4.68039
P70619	P70619	5	5	Glutathione reductase	Gsr	1	5	5	5	21.9	21.9	46.301	0	18.061		1.35335	0.065916		298862	307231	349304	381558	600279	463332	387825	357927		5.47547	5.48746	5.5432	5.58156	5.77835	5.66589	5.58864	5.55379
A1A5R1	A1A5R1	5	5	RNA binding protein fox-1 homolog 2	Rbfox2	1	5	5	5	13.2	13.2	45.55	0	16.01		1.96501	0.0662214		69400.7	46312.9	70359.3	118134	225442	80449	171665	120214		4.84136	4.6657	4.84732	5.07238	5.35304	4.90552	5.23468	5.07995
P70580	P70580	8	7	Membrane-associated progesterone receptor component 1	Pgrmc1	1	8	8	7	56.9	52.3	21.598	0	33.066		0.876757	0.0662729		1.55152e+06	1.62209e+06	1.5488e+06	1.51785e+06	1.24893e+06	1.49199e+06	1.52104e+06	1.20924e+06		6.19076	6.21008	6.19	6.18123	6.09654	6.17377	6.18214	6.08251
P13832	P13832	11	2	Myosin regulatory light chain RLC-A	Rlc-a	1	11	11	2	66.3	22.1	19.895	0	323.31		2.74563	0.0665478		701761	1.32782e+06	1.16816e+06	2.43614e+06	7.73494e+06	1.59392e+06	3.57311e+06	2.56658e+06		5.84619	6.12314	6.0675	6.3867	6.88846	6.20247	6.55305	6.40935
Q5XI72	Q5XI72	5	5	Eukaryotic translation initiation factor 4H	Eif4h	1	5	5	5	23.8	23.8	27.324	0	50.483		1.28347	0.0669307		820835	676602	829755	814089	921001	813134	1.27544e+06	1.02217e+06		5.91426	5.83033	5.91895	5.91067	5.96426	5.91016	6.10566	6.00952
O55171;O88267	O55171	7;3	7;3	Acyl-coenzyme A thioesterase 2, mitochondrial	Acot2	2	7	7	7	23	23	49.701	0	35.977		1.74912	0.0677397		308716	86525.9	133679	261775	376326	297344	391569	317778		5.48956	4.93715	5.12606	5.41793	5.57556	5.47326	5.59281	5.50212
P53534;P09812;P09811	P53534	20;5;2	20;5;2	Glycogen phosphorylase, brain form	Pygb	3	20	20	20	28.5	28.5	96.173	0	91.179		1.16782	0.0678597		379241	425755	338209	444888	503932	478758	439444	432476		5.57891	5.62916	5.52918	5.64825	5.70237	5.68012	5.6429	5.63596
P07323	P07323	5	5	Gamma-enolase	Eno2	1	10	5	5	38.7	21.2	47.14	0	34.949		0.575842	0.0682851		145154	146304	147855	191977	36127	119310	88954	119133		5.16183	5.16526	5.16984	5.28325	4.55783	5.07668	4.94917	5.07603
P16446	P16446	3	2	Phosphatidylinositol transfer protein alpha isoform	Pitpna	1	3	3	2	16.2	12.9	31.907	0	11.562		1.71081	0.0689062		130459	71267.2	99483.3	103789	149635	111607	155129	276502		5.11547	4.85289	4.99775	5.01615	5.17503	5.04769	5.19069	5.4417
P05503	P05503	2	2	Cytochrome c oxidase subunit 1	Mtco1	1	2	2	2	8.9	8.9	56.844	0	21.465		1.74767	0.0699392		445528	288416	576455	785553	992753	747106	626851	1.29633e+06		5.64887	5.46002	5.76077	5.89518	5.99684	5.87338	5.79716	6.11272
P32198	P32198	9	9	Carnitine O-palmitoyltransferase 1, liver isoform	Cpt1a	1	9	9	9	16.3	16.3	88.124	0	25.524		1.38717	0.0699458		193318	195506	159283	205131	179493	332551	264229	268595		5.28627	5.29116	5.20217	5.31203	5.25405	5.52186	5.42198	5.4291
P46892	P46892	3	3	Cyclin-dependent kinase 11B	Cdk11b	1	3	3	3	6.9	6.9	49.547	0	8.4112		0.62438	0.0700378		32968.9	29563.7	23150.3	26955.1	8476.27	24811.3	18658	18383.4		4.51811	4.47076	4.36456	4.43064	3.9282	4.39465	4.27087	4.26443
Q6AXT5	Q6AXT5	4	4	Ras-related protein Rab-21	Rab21	1	4	4	4	22.4	22.4	24.163	0	20.593		1.28073	0.0704306		300594	331342	428381	316457	452245	345945	501754	463339		5.47798	5.52028	5.63183	5.50032	5.65537	5.53901	5.70049	5.6659
Q8K4F7	Q8K4F7	4	4	m7GpppX diphosphatase	Dcps	1	4	4	4	17	17	38.713	0	14.284		1.26288	0.071004		126435	99787	133898	89907.1	140797	164169	138630	124734		5.10187	4.99907	5.12677	4.95379	5.14859	5.21529	5.14186	5.09599
Q6AYT7	Q6AYT7	2	2	Monoacylglycerol lipase ABHD12	Abhd12	1	2	2	2	5.3	5.3	45.295	0.0041725	4.6474		0.48252	0.0724835		62839.9	45892.4	44593.1	38951.6	6056.11	47371.5	15057	24293		4.79824	4.66174	4.64927	4.59052	3.78219	4.67552	4.17774	4.38548
P40307	P40307	10	10	Proteasome subunit beta type-2	Psmb2	1	10	10	10	57.2	57.2	22.912	0	100.73		1.28922	0.0734092		3.76216e+06	3.80355e+06	5.63293e+06	4.54457e+06	5.78752e+06	6.29784e+06	6.2089e+06	4.5806e+06		6.57544	6.58019	6.75073	6.65749	6.76249	6.79919	6.79301	6.66092
Q920G2	Q920G2	5	5	Na(+)/H(+) exchange regulatory cofactor NHE-RF2	Slc9a3r2	1	5	5	5	20.8	20.8	37.368	0	15.946		0.729213	0.07355		115408	128778	108166	134162	94796.4	70965.4	63550	125460		5.06223	5.10984	5.03409	5.12763	4.97679	4.85105	4.80312	5.09851
Q9Z2L0	Q9Z2L0	17	17	Voltage-dependent anion-selective channel protein 1	Vdac1	1	17	17	17	75.6	75.6	30.755	0	323.31		1.38093	0.0740799		6.35139e+06	5.02178e+06	7.38847e+06	8.68776e+06	1.07371e+07	8.38783e+06	1.12797e+07	7.5011e+06		6.80287	6.70086	6.86855	6.93891	7.03089	6.92365	7.0523	6.87512
Q9ESV1	Q9ESV1	4	4	Leucine zipper protein 1	Luzp1	1	4	4	4	3.6	3.6	117.17	0	7.8503		0.644332	0.0740838		13123.7	17165.5	12094.4	17038.2	8528.82	11728	12873.3	5157.25		4.11806	4.23466	4.08258	4.23142	3.93089	4.06922	4.10969	3.71242
P60868	P60868	5	5	40S ribosomal protein S20	Rps20	1	5	5	5	29.4	29.4	13.373	0	113.88		0.719313	0.0742344		2.93354e+07	4.65303e+07	4.00261e+07	4.53835e+07	2.89842e+07	3.48914e+07	2.08505e+07	3.12812e+07		7.46739	7.66774	7.60234	7.6569	7.46216	7.54272	7.31912	7.49528
P30919	P30919	6	6	N(4)-(Beta-N-acetylglucosaminyl)-L-asparaginase;Glycosylasparaginase alpha chain;Glycosylasparaginase beta chain	Aga	1	6	6	6	24.1	24.1	37.167	0	61.369		1.70008	0.0758653		281504	178027	97012.2	273842	374181	404902	241083	391558		5.44948	5.25049	4.98683	5.4375	5.57308	5.60735	5.38217	5.5928
Q8CHN6	Q8CHN6	3	3	Sphingosine-1-phosphate lyase 1	Sgpl1	1	3	3	3	8.5	8.5	63.758	0	22.032		1.81108	0.0763356		26183	88798.8	27753.5	96546.3	111620	93016.2	113725	114997		4.41802	4.94841	4.44332	4.98474	5.04774	4.96856	5.05586	5.06069
CON__P02769;P02770	CON__P02769	47;2	42;2			2	47	47	42	73.3	67.1	69.293	0	323.31		0.686515	0.0766581		200029	175837	268267	163703	103156	120895	204856	125685		5.30109	5.24511	5.42857	5.21406	5.01349	5.08241	5.31145	5.09928
Q9EQV6	Q9EQV6	2	2	Tripeptidyl-peptidase 1	Tpp1	1	2	2	2	6.2	6.2	61.332	0	39.735		2.00681	0.0768443		116886	51779.7	344210	71900.1	349037	346476	180719	297299		5.06776	4.71416	5.53682	4.85673	5.54287	5.53967	5.257	5.47319
B5DEH2	B5DEH2	5	5	Erlin-2	Erlin2	1	5	5	5	20.1	20.1	37.71	0	32.68		0.792892	0.0769174		387945	321725	460316	363813	261597	266855	366045	321641		5.58877	5.50749	5.66306	5.56088	5.41763	5.42628	5.56353	5.50737
Q5PQX1	Q5PQX1	6	6	Torsin-1A-interacting protein 1	Tor1aip1	1	6	6	6	18.2	18.2	65.648	0	46.722		1.20499	0.0773779		207340	168788	158618	207740	227492	232120	190036	245038		5.31668	5.22734	5.20035	5.31752	5.35697	5.36571	5.27884	5.38923
P29410	P29410	6	6	Adenylate kinase 2, mitochondrial;Adenylate kinase 2, mitochondrial, N-terminally processed	Ak2	1	6	6	6	30.1	30.1	26.379	0	27.791		1.21965	0.0773806		859173	766608	722327	839030	909737	855154	1219141	903152		5.93408	5.88457	5.85873	5.92378	5.95892	5.93204	6.08605	5.95576
P12749	P12749	8	8	60S ribosomal protein L26	Rpl26	1	8	8	8	35.2	35.2	17.277	0	122.25		0.874688	0.0776973		1.67399e+07	1.60652e+07	1.59621e+07	1.63494e+07	1.29877e+07	1.34168e+07	1.3374e+07	1.71782e+07		7.22375	7.20589	7.20309	7.2135	7.11353	7.12765	7.12626	7.23498
P22509	P22509	6	6	rRNA 2-O-methyltransferase fibrillarin	Fbl	1	6	6	6	30.6	30.6	34.221	0	63.708		1.55013	0.0790483		899892	560491	1.11998e+06	898591	1.56335e+06	921981	1756530	1.15096e+06		5.95419	5.74857	6.04921	5.95356	6.19405	5.96472	6.24466	6.06106
Q9QZ86	Q9QZ86	7	7	Nucleolar protein 58	Nop58	1	7	7	7	17	17	60.07	0	23.336		1.25908	0.0796913		280424	257160	345731	324530	297924	377779	440492	404577		5.44782	5.4102	5.53874	5.51126	5.4741	5.57724	5.64394	5.607
Q6PEC3	Q6PEC3	3	3	Protein YIF1B	Yif1b	1	3	3	3	19.7	19.7	28.418	0	7.6666		1.51389	0.0807024		308641	128564	294588	156694	382729	351210	291752	319384		5.48945	5.10912	5.46922	5.19505	5.58289	5.54557	5.46501	5.50431
P32577	P32577	2	2	Tyrosine-protein kinase CSK	Csk	1	2	2	2	6.2	6.2	50.746	0.00073746	6.0263		1.23737	0.0808165		25095.9	18650.1	25483.5	26477.4	35176.7	28242.6	26002	29003.4		4.3996	4.27068	4.40626	4.42288	4.54625	4.4509	4.41501	4.46245
P39951;O35832;O35831;Q3MJK5	P39951	7;1;1;1	5;0;0;0	Cyclin-dependent kinase 1	Cdk1	4	7	7	5	26.9	20.5	34.134	0	45.322		1.30376	0.080834		388295	321853	469902	355140	482320	403694	638662	476840		5.58916	5.50766	5.67201	5.5504	5.68334	5.60605	5.80527	5.67837
CON__P00761	CON__P00761	5	5			1	5	5	5	29.4	29.4	24.409	0	225.28		0.502734	0.0813684		1.08682e+08	9.13772e+07	6.5299e+07	3.11569e+07	4.34385e+07	3.67905e+07	31897235	3.69418e+07		8.03616	7.96084	7.81491	7.49355	7.63787	7.56574	7.50375	7.56752
Q5BK63	Q5BK63	5	5	NADH dehydrogenase [ubiquinone] 1 alpha subcomplex subunit 9, mitochondrial	Ndufa9	1	5	5	5	15.4	15.4	42.559	0	23.561		1.93211	0.0816344		105811	66119.7	180152	67006	259071	97550.8	236695	216410		5.02453	4.82033	5.25564	4.82611	5.41342	4.98923	5.37419	5.33528
P13383	P13383	27	27	Nucleolin	Ncl	1	27	27	27	35.2	35.2	77.146	0	323.31		1.10806	0.081712		4.00667e+06	3.83898e+06	4.33409e+06	4.60229e+06	4.93264e+06	4.56987e+06	4.77654e+06	4.31646e+06		6.60278	6.58422	6.6369	6.66297	6.69308	6.6599	6.67911	6.63513
Q9R064;O35254	Q9R064;O35254	2;1	2;1	Golgi reassembly-stacking protein 2;Golgi reassembly-stacking protein 1	Gorasp2;Gorasp1	2	2	2	2	4.4	4.4	47.22	0	9.7659		0.435719	0.0818871		75022.3	93220.4	91947.1	147936	8296.13	75905.7	38809	54817.3		4.87519	4.96951	4.96354	5.17007	3.91888	4.88027	4.58893	4.73892
P0C2X9	P0C2X9	2	2	Delta-1-pyrroline-5-carboxylate dehydrogenase, mitochondrial	Aldh4a1	1	2	2	2	4.1	4.1	61.868	0	10.796		0.266445	0.0823503		67100.9	63611.1	18883.9	90494.2	1196.84	20946.3	12574	29253.6		4.82673	4.80353	4.27609	4.95662	3.07803	4.32111	4.09947	4.46618
P14604	P14604	7	7	Enoyl-CoA hydratase, mitochondrial	Echs1	1	7	7	7	31.4	31.4	31.516	0	53.453		0.72231	0.0825758		1.18119e+06	1.29917e+06	1.23863e+06	1.08709e+06	554546	1.06368e+06	707590	1.14567e+06		6.07232	6.11366	6.09294	6.03627	5.74394	6.02681	5.84978	6.05906
Q794E4	Q794E4	11	9	Heterogeneous nuclear ribonucleoprotein F;Heterogeneous nuclear ribonucleoprotein F, N-terminally processed	Hnrnpf	1	11	11	9	36.9	30.4	45.729	0	258.53		0.737916	0.0826189		2.19237e+06	2.60956e+06	2.36541e+06	2.5395e+06	1.96546e+06	1.99004e+06	1.08863e+06	2.1187e+06		6.34091	6.41657	6.37391	6.40475	6.29346	6.29886	6.03688	6.32607
Q711G3	Q711G3	3	3	Isoamyl acetate-hydrolyzing esterase 1 homolog	Iah1	1	3	3	3	13.7	13.7	28.004	0	8.951		0.696917	0.0826528		293697	254433	399776	271685	136004	262016	198043	253891		5.4679	5.40557	5.60182	5.43407	5.13355	5.41833	5.29676	5.40465
Q02589	Q02589	2	2	[Protein ADP-ribosylarginine] hydrolase	Adprh	1	2	2	2	8.3	8.3	39.961	0	7.7915		1.78827	0.0832798		50063	28012.3	69580.4	81762.8	108103	130703	113066	58390.8		4.69952	4.44735	4.84249	4.91256	5.03384	5.11629	5.05333	4.76634
Q9EPH8	Q9EPH8	22	22	Polyadenylate-binding protein 1	Pabpc1	1	22	22	22	34.9	34.9	70.7	0	323.31		1.147	0.0833705		2.59752e+06	2.73647e+06	2.32077e+06	2.64684e+06	3.27772e+06	3.15665e+06	2.7848e+06	2.59676e+06		6.41456	6.43719	6.36563	6.42273	6.51557	6.49923	6.44479	6.41443
P35213	P35213	5	5	14-3-3 protein beta/alpha;14-3-3 protein beta/alpha, N-terminally processed	Ywhab	1	10	5	5	47.6	30.5	28.054	0	73.477		0.709094	0.0835286		1.60454e+06	2.17145e+06	1.49343e+06	1.6336e+06	747931	1.35088e+06	1.50363e+06	1.29245e+06		6.20535	6.33675	6.17418	6.21315	5.87386	6.13062	6.17714	6.11141
P97571	P97571	12	12	Calpain-1 catalytic subunit	Capn1	1	12	12	12	21.5	21.5	82.118	0	31.046		1.47681	0.0841376		50607.6	72167.2	69519.4	141234	132308	136182	115736	108329		4.70422	4.85834	4.84211	5.14994	5.12159	5.13412	5.06347	5.03475
Q9JHU5	Q9JHU5	1	1	Arfaptin-1	Arfip1	1	1	1	1	5.2	5.2	40.779	0.0041379	4.5367		1.32474	0.0845174		39412.8	36374.6	53705.9	46386	49374.8	49541.3	76206	57872.2		4.59564	4.5608	4.73002	4.66639	4.69351	4.69497	4.88199	4.76247
P29147	P29147	2	2	D-beta-hydroxybutyrate dehydrogenase, mitochondrial	Bdh1	1	2	2	2	6.4	6.4	38.201	0.0042164	4.8827		0.744529	0.0846122		58100.4	50352.3	43351.9	65068.7	53045.8	39639.2	29706	39077.4		4.76418	4.70202	4.63701	4.81337	4.72465	4.59812	4.47284	4.59193
Q8VIF7	Q8VIF7	13	13	Selenium-binding protein 1	Selenbp1	1	13	13	13	33.1	33.1	52.531	0	53.526		1.40704	0.0851172		394843	328949	260729	339278	553223	421197	321252	566974		5.59642	5.51713	5.41619	5.53056	5.7429	5.62449	5.50685	5.75356
P68255	P68255	11	10	14-3-3 protein theta	Ywhaq	1	15	11	10	56.3	39.2	27.778	0	268.75		0.835182	0.0854862		3.81953e+06	3.70366e+06	3.91023e+06	4.43681e+06	2.73858e+06	3.20939e+06	4084923	3.22162e+06		6.58201	6.56863	6.5922	6.64707	6.43753	6.50642	6.61118	6.50807
P21533	P21533	14	14	60S ribosomal protein L6	Rpl6	1	14	14	14	35.6	35.6	33.561	0	187.87		0.834247	0.0862721		1.71399e+07	1.42066e+07	1.70167e+07	1.25057e+07	1.18061e+07	1.40282e+07	1.28592e+07	1.20862e+07		7.23401	7.15249	7.23087	7.09711	7.07211	7.147	7.10921	7.08229
Q5XI78	Q5XI78	15	15	2-oxoglutarate dehydrogenase, mitochondrial	Ogdh	1	15	15	15	18.7	18.7	116.29	0	74.231		1.48274	0.0867173		272838	298036	235859	277635	615207	383209	304854	304571		5.43591	5.47427	5.37265	5.44347	5.78902	5.58344	5.48409	5.48369
P37397	P37397	4	4	Calponin-3	Cnn3	1	4	4	4	13	13	36.434	0	13.843		1.46659	0.0874777		513847	1.30379e+06	830471	855571	1.32229e+06	1.31652e+06	1.00036e+06	1.49928e+06		5.71083	6.11521	5.91932	5.93226	6.12133	6.11943	6.00016	6.17588
P29457	P29457	23	23	Serpin H1	Serpinh1	1	23	23	23	64.3	64.3	46.517	0	323.31		1.13408	0.0881004		4.06262e+07	4.42589e+07	4.31725e+07	4.30835e+07	4.92612e+07	4.41453e+07	5.62589e+07	4.44219e+07		7.60881	7.646	7.63521	7.63431	7.6925	7.64488	7.75019	7.6476
O88797	O88797	3	3	Disabled homolog 2	Dab2	1	3	3	3	5.1	5.1	82.376	0	8.1162		1.78953	0.0896954		57303.1	56463.1	12896.3	47592.7	79349.5	83360.6	70140.7	78984.6		4.75818	4.75176	4.11047	4.67754	4.89954	4.92096	4.84597	4.89754
Q566E5	Q566E5	12	12	KDEL motif-containing protein 2	Kdelc2	1	12	12	12	28.9	28.9	58.701	0	59.255		1.31873	0.0904058		697129	529232	478923	887252	902255	767253	963312	786039		5.84331	5.72365	5.68027	5.94805	5.95533	5.88494	5.98377	5.89544
B0BN94	B0BN94	3	3	Protein FAM136A	Fam136a	1	3	3	3	25.4	25.4	15.625	0	30.916		2.87686	0.0905856		126102	4342.64	18296.2	282547	337243	453099	155849	294566		5.10072	3.63775	4.26236	5.45109	5.52794	5.65619	5.1927	5.46918
Q6P0K8	Q6P0K8	19	15	Junction plakoglobin	Jup	1	19	19	15	31.9	25.5	81.8	0	165.17		1.32584	0.0907314		327347	242560	311041	495999	455846	465461	502555	401755		5.51501	5.38482	5.49282	5.69548	5.65882	5.66788	5.70118	5.60396
Q3T1I4	Q3T1I4	3	3	Protein PRRC1	Prrc1	1	3	3	3	11.1	11.1	46.294	0	27.453		0.594811	0.0910126		341298	584253	315167	365232	149329	135751	247262	422895		5.53313	5.7666	5.49854	5.56257	5.17415	5.13274	5.39316	5.62623
Q6AYB5	Q6AYB5	5	5	Signal recognition particle 54 kDa protein	Srp54	1	5	5	5	12.5	12.5	55.704	0	15.273		1.3417	0.0911472		68844.4	67542.5	93517	135651	132006	123688	120801	113969		4.83787	4.82958	4.97089	5.13242	5.12059	5.09233	5.08207	5.05679
Q6P7A9	Q6P7A9	18	18	Lysosomal alpha-glucosidase	Gaa	1	18	18	18	25.6	25.6	106.21	0	172.27		1.21266	0.0914739		888111	1.39049e+06	1.0399e+06	1.12384e+06	1.4097e+06	1.43981e+06	1.33367e+06	1.20389e+06		5.94847	6.14317	6.01699	6.0507	6.14913	6.15831	6.12505	6.08059
O88496	O88496	5	5	Vitamin K-dependent gamma-carboxylase	Ggcx	1	5	5	5	8.3	8.3	87.478	0	17.391		1.29662	0.0918496		71734.2	95226.1	95066	126943	144049	137244	106581	116473		4.85573	4.97876	4.97803	5.10361	5.15851	5.13749	5.02768	5.06623
Q6AYD3	Q6AYD3	12	12	Proliferation-associated protein 2G4	Pa2g4	1	12	12	12	36.8	36.8	43.656	0	131.73		0.737254	0.0918921		1.43945e+06	1.8439e+06	2.21541e+06	1.95856e+06	917763	1.43463e+06	1.57901e+06	1.56653e+06		6.1582	6.26574	6.34545	6.29194	5.96273	6.15674	6.19838	6.19494
Q71TY3	Q71TY3	5	2	40S ribosomal protein S27	Rps27	1	5	5	2	41.7	15.5	9.461	0	49.551		0.661632	0.092249		5.95751e+06	4.66533e+06	3.83303e+06	5.36568e+06	3.6461e+06	3.34179e+06	1.70299e+06	4.42369e+06		6.77506	6.66888	6.58354	6.72963	6.56183	6.52398	6.23121	6.64578
Q4V8C2	Q4V8C2	5	5	Centromere/kinetochore protein zw10 homolog	Zw10	1	5	5	5	9.5	9.5	87.966	0	11.685		1.35139	0.0929975		39804.1	33888.6	41532.2	53215.4	76732.6	45395.6	50031.3	55468.9		4.59993	4.53005	4.61838	4.72604	4.88498	4.65701	4.69924	4.74405
O08618	O08618	4	3	Phosphoribosyl pyrophosphate synthase-associated protein 2	Prpsap2	1	4	4	3	13.6	9.8	40.866	0	10.497		1.33053	0.093246		38495.7	55593.8	66337.6	57089.9	55334.3	76857.8	84330	72890.2		4.58541	4.74503	4.82176	4.75656	4.74299	4.88569	4.92598	4.86267
Q5I0E7	Q5I0E7	6	6	Transmembrane emp24 domain-containing protein 9	Tmed9	1	6	6	6	29.4	29.4	27.028	0	26.118		1.30561	0.0937471		476641	693524	794885	790553	1.0265e+06	789157	786611	995487		5.67819	5.84106	5.9003	5.89793	6.01136	5.89716	5.89576	5.99804
P85515	P85515	10	10	Alpha-centractin	Actr1a	1	10	10	10	33	33	42.613	0	115.86		1.20281	0.0939822		819979	923493	1.09883e+06	1.09264e+06	1.23159e+06	994395	1330111	1.17689e+06		5.9138	5.96543	6.04093	6.03848	6.09047	5.99756	6.12389	6.07073
Q6BBI8	Q6BBI8	3	3	Ubiquitin-fold modifier-conjugating enzyme 1	Ufc1	1	3	3	3	19.2	19.2	19.492	0	10.429		0.805788	0.0942026		1.10282e+06	884906	983250	818657	798663	675219	630964	948793		6.0425	5.9469	5.99266	5.9131	5.90236	5.82944	5.8	5.97717
Q6P9X4;Q78EG7	Q6P9X4;Q78EG7	3;2	3;2	Protein tyrosine phosphatase type IVA 2;Protein tyrosine phosphatase type IVA 1	Ptp4a2;Ptp4a1	2	3	3	3	25.1	25.1	19.127	0	14.069		0.757674	0.0943561		493951	590232	349527	438313	319795	329574	323273	445742		5.69368	5.77102	5.54348	5.64178	5.50487	5.51795	5.50957	5.64908
P63174	P63174	6	6	60S ribosomal protein L38	Rpl38	1	6	6	6	50	50	8.2178	0	142.63		0.633502	0.0951931		3.77384e+07	3.38542e+07	6.93282e+07	4.08771e+07	2.9501e+07	1.76608e+07	3.91645e+07	2.8843e+07		7.57678	7.52961	7.84091	7.61148	7.46984	7.24701	7.59289	7.46004
Q3KRD5	Q3KRD5	3	3	Mitochondrial import receptor subunit TOM34	Tomm34	1	3	3	3	15.5	15.5	34.461	0	11.42		2.02388	0.0956923		37551.7	9093.73	65458.9	55574.2	101394	60899.6	82178	94888.8		4.57463	3.95874	4.81597	4.74487	5.00601	4.78461	4.91476	4.97722
G3V9D0	G3V9D0	2	2	Protein O-glucosyltransferase 1	Poglut1	1	2	2	2	4.1	4.1	46.509	0.0035411	5.0047		2.42735	0.0971886		61490.5	149150	61966.3	52085.4	287582	202326	237830	60402.4		4.78881	5.17362	4.79216	4.71672	5.45876	5.30605	5.37627	4.78105
P62907	P62907	12	12	60S ribosomal protein L10a	Rpl10a	1	12	12	12	49.3	49.3	24.831	0	73.353		0.857784	0.0972042		1.26918e+07	1.29436e+07	1.10419e+07	1.21049e+07	9.66237e+06	9.14298e+06	1.2776e+07	1.02632e+07		7.10352	7.11205	7.04304	7.08296	6.98508	6.96109	7.10639	7.01128
Q62780	Q62780	9	9	Probable ATP-dependent RNA helicase DDX46	Ddx46	1	9	9	9	11.4	11.4	117.38	0	19.535		1.61399	0.0974957		27217.6	45270.1	33907.5	67187.8	54834.4	48051	81782.2	95493.2		4.43485	4.65581	4.5303	4.82729	4.73905	4.6817	4.91266	4.97997
O35162	O35162	2	2	Heat shock 70 kDa protein 13	Hspa13	1	2	2	2	4.9	4.9	51.795	0.0079893	3.9319		1.48213	0.0976698		614953	565659	465016	476882	1.1087e+06	566775	903251	567103		5.78884	5.75255	5.66747	5.67841	6.04482	5.75341	5.95581	5.75366
Q99N37	Q99N37	3	3	Rho GTPase-activating protein 17	Arhgap17	1	3	3	3	4.5	4.5	93.753	0	7.5028		1.73833	0.0976735		26979.8	37701	9368.9	14136.9	39810.4	43730.2	44594	25163		4.43104	4.57635	3.97169	4.15035	4.6	4.64078	4.64928	4.40076
P53812	P53812	2	2	Phosphatidylinositol transfer protein beta isoform	Pitpnb	1	3	2	2	11.4	8.1	31.45	0	8.0373		1.74793	0.0979988		78282	28123.8	88393.1	24084.8	114091	78431.5	115380	74691.7		4.89366	4.44907	4.94642	4.38174	5.05725	4.89449	5.06213	4.87327
Q8CF97	Q8CF97	2	2	Deubiquitinating protein VCIP135	Vcpip1	1	2	2	2	2.5	2.5	134.56	0.0061224	4.2936		1.36561	0.0981561		18783	18352.8	22146.5	21073.7	31759.2	23274.5	35369	19332.3		4.27376	4.2637	4.3453	4.32374	4.50187	4.36688	4.54862	4.28628
CON__Q3SX28;P58775	CON__Q3SX28;P58775	4;3	4;3	Tropomyosin beta chain	Tpm2	2	14	4	4	35.2	12.3	33.012	0	10.473		0.484536	0.0982508		137031	190322	274084	299374	27931.8	150678	69622	188243		5.13682	5.27949	5.43788	5.47621	4.4461	5.17805	4.84275	5.27472
Q5XIE1	Q5XIE1	3	3	Protein THEM6	Them6	1	3	3	3	19.3	19.3	23.747	0	8.2464		0.397391	0.0983437		90653.1	74066.7	70876.5	30068.7	64287.1	34645.5	3221.48	3418.89		4.95738	4.86962	4.8505	4.47811	4.80812	4.53965	3.50806	3.53389
P61621	P61621	5	5	Protein transport protein Sec61 subunit alpha isoform 1	Sec61a1	1	5	5	5	12.6	12.6	52.264	0	27.622		0.80328	0.0984172		1.21506e+06	1.65688e+06	1.36297e+06	1.66397e+06	926218	1.34933e+06	1239226	1.22368e+06		6.0846	6.21929	6.13449	6.22115	5.96671	6.13012	6.09315	6.08767
D4A4T9	D4A4T9	4	4	Cysteine and histidine-rich domain-containing protein 1	Chordc1	1	4	4	4	16.3	16.3	37.361	0	10.419		0.499961	0.0984923		1.33356e+06	907515	661140	1.19435e+06	997580	149993	204004	696548		6.12501	5.95785	5.82029	6.07713	5.99895	5.17607	5.30964	5.84295
Q6I7R3	Q6I7R3	7	7	Isochorismatase domain-containing protein 1	Isoc1	1	7	7	7	29.6	29.6	32.002	0	39.293		0.850457	0.098573		1.0087e+06	873343	1.09339e+06	1.07188e+06	999693	893868	726016	822491		6.00376	5.94118	6.03877	6.03015	5.99987	5.95127	5.86095	5.91513
Q91Y81	Q91Y81	14	14	Septin-2	2002-09-01	1	14	14	14	44.9	44.9	41.592	0	169.73		1.13506	0.098645		2.15283e+06	2.05306e+06	2.01551e+06	1.84031e+06	2.4419e+06	2.05552e+06	2.09809e+06	2.55502e+06		6.33301	6.3124	6.30438	6.26489	6.38773	6.31292	6.32182	6.40739
Q5XI73	Q5XI73	9	9	Rho GDP-dissociation inhibitor 1	Arhgdia	1	9	9	9	64.2	64.2	23.407	0	283.08		1.33333	0.0989043		7.11488e+06	6.90701e+06	8.24181e+06	7.38189e+06	1.12171e+07	7.64465e+06	1.28434e+07	7.82211e+06		6.85217	6.83929	6.91602	6.86817	7.04988	6.88336	7.10868	6.89332
P30904	P30904	5	5	Macrophage migration inhibitory factor	Mif	1	5	5	5	71.3	71.3	12.477	0	310.6		0.68535	0.0992952		5.10736e+07	6.15215e+07	7.86536e+07	5.34479e+07	3.5365e+07	5.37327e+07	5.39852e+07	2.46199e+07		7.7082	7.78903	7.89572	7.72793	7.54857	7.73024	7.73227	7.39129
Q66X93	Q66X93	45	45	Staphylococcal nuclease domain-containing protein 1	Snd1	1	45	45	45	57.2	57.2	101.95	0	323.31		1.14443	0.0993913		1.75407e+06	2.07024e+06	1.65635e+06	1.99387e+06	2.41228e+06	2.15541e+06	1.95552e+06	2.03089e+06		6.24405	6.31602	6.21915	6.2997	6.38243	6.33353	6.29126	6.30769
P21396	P21396	3	3	Amine oxidase [flavin-containing] A	Maoa	1	3	3	3	6.8	6.8	59.507	0	9.9504		1.40442	0.0994768		97142.9	81346	75092.1	102871	158111	83612.8	147335	111550		4.98741	4.91034	4.87559	5.01229	5.19896	4.92227	5.16831	5.04747
P04961	P04961	8	8	Proliferating cell nuclear antigen	Pcna	1	8	8	8	47.9	47.9	28.748	0	132.68		1.24862	0.100249		3.08112e+06	2.10361e+06	2.85487e+06	2.53081e+06	3.68951e+06	3.34923e+06	3.56241e+06	2.59731e+06		6.48871	6.32297	6.45559	6.40326	6.56697	6.52495	6.55174	6.41452
Q4KLJ8	Q4KLJ8	3	3	Phosducin-like protein 3	Pdcl3	1	3	3	3	13.3	13.3	27.699	0	7.9737		1.36139	0.100567		83787.5	75981.4	90530.5	143619	111148	120990	170545	133594		4.92318	4.88071	4.9568	5.15721	5.0459	5.08275	5.23184	5.12579
P30839	P30839	11	9	Fatty aldehyde dehydrogenase	Aldh3a2	1	11	11	9	27.3	24.8	54.081	0	73.381		1.45242	0.100911		460452	428809	487343	600412	1.02968e+06	563224	772741	505824		5.66318	5.63226	5.68783	5.77845	6.0127	5.75068	5.88803	5.704
Q9Z0V6	Q9Z0V6	8	8	Thioredoxin-dependent peroxide reductase, mitochondrial	Prdx3	1	8	8	8	51.8	51.8	28.295	0	80.144		1.19871	0.101111		1.99801e+06	1.93118e+06	1.30654e+06	1.9012e+06	2.13501e+06	2.05814e+06	2.19326e+06	2.16868e+06		6.3006	6.28582	6.11612	6.27903	6.3294	6.31347	6.34109	6.3362
P49911	P49911	10	8	Acidic leucine-rich nuclear phosphoprotein 32 family member A	Anp32a	1	10	10	8	30.8	27.5	28.564	0	215.37		0.825426	0.10136		5.71519e+06	6.46777e+06	5.91293e+06	6.99558e+06	3.95617e+06	5.8141e+06	5.00192e+06	5.93895e+06		6.75703	6.81075	6.7718	6.84482	6.59727	6.76448	6.69914	6.77371
P08699	P08699	6	6	Galectin-3	Lgals3	1	6	6	6	21.8	21.8	27.201	0	51.116		0.840746	0.102266		1.14334e+07	1.20837e+07	8.91485e+06	1.13644e+07	8.05829e+06	1.05113e+07	8.66706e+06	9.58494e+06		7.05818	7.0822	6.95011	7.05555	6.90624	7.02166	6.93787	6.98159
P39052	P39052	11	8	Dynamin-2	Dnm2	1	11	11	8	18.3	14	98.229	0	30.32		1.39869	0.102466		37043.8	66684.8	41317.4	54604.4	48327.5	73640.6	81398.7	75882.5		4.56872	4.82403	4.61613	4.73723	4.68419	4.86712	4.91062	4.88014
P10536;P35286;P70550;P35289	P10536	5;0;0;0	5;0;0;0	Ras-related protein Rab-1B	Rab1b	4	8	5	5	58.2	39.3	22.163	0	22.437		2.20648	0.103011		132822	135647	257138	271926	844223	256807	442505	216205		5.12327	5.13241	5.41017	5.43445	5.92646	5.40961	5.64592	5.33487
Q6AY72	Q6AY72	1	1	UPF0449 protein C19orf25 homolog		1	1	1	1	18.3	18.3	12.142	0.0086093	3.8745		0.456671	0.103522		69901.7	77951.4	66525.8	64972.5	43925.2	4211.31	76823.9	2611.23		4.84449	4.89182	4.82299	4.81273	4.64271	3.62442	4.8855	3.41685
Q923V4	Q923V4	6	6	F-box only protein 6	Fbxo6	1	6	6	6	23.9	23.9	32.786	0	18.731		0.58856	0.103745		529752	657192	558952	386548	112997	445359	315251	381464		5.72407	5.81769	5.74737	5.5872	5.05307	5.64871	5.49866	5.58145
Q06647	Q06647	12	12	ATP synthase subunit O, mitochondrial	Atp5o	1	12	12	12	66.7	66.7	23.397	0	323.31		1.28075	0.104401		4.74094e+06	6.56475e+06	8.04864e+06	8.26072e+06	7.9692e+06	8.47472e+06	8.65637e+06	1.02678e+07		6.67586	6.81722	6.90572	6.91702	6.90141	6.92813	6.93734	7.01148
Q4QR85	Q4QR85	3	3	Methylosome protein 50	Wdr77	1	3	3	3	12.9	12.9	37.075	0	7.8034		0.695791	0.104658		153354	162065	208022	179579	93380.6	178791	71120	145864		5.18569	5.20969	5.31811	5.25426	4.97026	5.25235	4.85199	5.16395
O54861	O54861	3	3	Sortilin	Sort1	1	3	3	3	5.3	5.3	91.168	0	8.5441		1.26247	0.105109		99195.4	137694	121054	108215	111300	165772	168283	143155		4.99649	5.13891	5.08298	5.03429	5.04649	5.21951	5.22604	5.15581
P63029	P63029	6	6	Translationally-controlled tumor protein	Tpt1	1	6	6	6	30.2	30.2	19.462	0	176.07		0.753777	0.105683		1.13437e+07	1.50226e+07	1.62185e+07	1.55549e+07	1.51047e+07	1.09823e+07	7.83943e+06	9.89791e+06		7.05475	7.17674	7.21001	7.19187	7.17911	7.04069	6.89428	6.99554
Q499N5	Q499N5	6	6	Acyl-CoA synthetase family member 2, mitochondrial	Acsf2	1	6	6	6	13.5	13.5	67.886	0	16.731		1.90782	0.106244		42709.1	81061.4	9921.73	53690.2	91725.1	88942.9	103394	73430.7		4.63052	4.90881	3.99659	4.7299	4.96249	4.94911	5.0145	4.86588
Q9WV63	Q9WV63	3	3	Kinesin-like protein KIF2A	Kif2a	1	3	3	3	4	4	79.792	0.00074906	6.2871		1.49802	0.106998		44228	44333.9	18425.2	39821.7	70516.3	57263.1	47244.6	44897.7		4.6457	4.64674	4.26541	4.60012	4.84829	4.75788	4.67435	4.65222
Q4QQW8	Q4QQW8	4	4	Putative phospholipase B-like 2	Plbd2	1	4	4	4	10.4	10.4	65.455	0	11.299		1.24601	0.107302		135020	130412	127758	156241	196112	127218	193499	167766		5.1304	5.11532	5.10639	5.19379	5.2925	5.10455	5.28668	5.2247
A1A5P0	A1A5P0	4	4	Cdc42 effector protein 1	Cdc42ep1	1	4	4	4	14.4	14.4	41.028	0	16.841		1.35662	0.107684		122031	163551	219734	197714	290367	237114	176621	249643		5.08647	5.21365	5.3419	5.29604	5.46295	5.37496	5.24704	5.39732
Q64560	Q64560	28	28	Tripeptidyl-peptidase 2	Tpp2	1	28	28	28	28.8	28.8	138.29	0	157.95		1.47058	0.107706		420217	542559	472773	961657	988789	655890	754689	1.12592e+06		5.62347	5.73445	5.67465	5.98302	5.9951	5.81683	5.87777	6.05151
Q5U2R0	Q5U2R0	4	4	Methionine adenosyltransferase 2 subunit beta	Mat2b	1	4	4	4	18.3	18.3	37.374	0	10.298		1.64578	0.108254		60074.4	175328	194953	61130	236251	160130	181675	230819		4.77869	5.24385	5.28993	4.78625	5.37337	5.20447	5.2593	5.36327
Q6P686	Q6P686	3	3	Osteoclast-stimulating factor 1	Ostf1	1	3	3	3	24.3	24.3	23.668	0.0021552	5.4017		1.8521	0.108435		57666.5	58405.6	241546	119880	189778	124576	275437	294585		4.76092	4.76645	5.383	5.07875	5.27825	5.09543	5.44002	5.46921
CON__P34955	CON__P34955	14	14			1	14	14	14	32.2	32.2	46.103	0	276.44		0.68206	0.109031		6.81849e+06	4.39122e+06	3.4031e+06	4.656e+06	3.27605e+06	4.34627e+06	2180976	3.33918e+06		6.83369	6.64259	6.53187	6.66801	6.51535	6.63812	6.33865	6.52364
Q6AYT3	Q6AYT3	8	8	tRNA-splicing ligase RtcB homolog	Rtcb	1	8	8	8	23.4	23.4	55.249	0	34.018		1.26	0.109494		705861	489750	578564	736687	857195	688404	941006	677071		5.84872	5.68997	5.76235	5.86728	5.93308	5.83784	5.97359	5.83063
P62859	P62859	3	3	40S ribosomal protein S28	Rps28	1	3	3	3	46.4	46.4	7.8409	0	156.95		0.54228	0.109563		1.26317e+07	1.66779e+07	1.6771e+07	1.03632e+07	1.11338e+07	2.05037e+06	5.40634e+06	1.20179e+07		7.10146	7.22214	7.22456	7.01549	7.04664	6.31183	6.7329	7.07983
Q6AYC4	Q6AYC4	8	8	Macrophage-capping protein	Capg	1	8	8	8	38.4	38.4	38.798	0	77.627		1.22912	0.110327		1.24208e+06	1.09766e+06	1.56619e+06	1.3295e+06	1.27509e+06	1.78312e+06	1805844	1.5709e+06		6.09415	6.04047	6.19485	6.12369	6.10554	6.25118	6.25668	6.19615
Q5U367	Q5U367	16	16	Procollagen-lysine,2-oxoglutarate 5-dioxygenase 3	Plod3	1	17	16	16	29.6	28.6	85.059	0	92.557		1.13028	0.110931		435919	432662	411305	549013	519050	548250	489693	510171		5.63941	5.63615	5.61416	5.73958	5.71521	5.73898	5.68992	5.70772
Q9JK11	Q9JK11	10	10	Reticulon-4	Rtn4	1	10	10	10	14.8	14.8	126.39	0	103.44		0.853057	0.111522		1.24156e+06	1.41483e+06	1.54166e+06	1.3509e+06	945419	1.32505e+06	1.27447e+06	1.18864e+06		6.09397	6.15071	6.18799	6.13062	5.97562	6.12223	6.10533	6.07505
P11884;P51647;P13601	P11884	22;1;1	21;0;0	Aldehyde dehydrogenase, mitochondrial	Aldh2	3	22	22	21	52	50.5	56.488	0	323.31		1.2006	0.112311		7.82881e+06	6.24433e+06	8.1868e+06	9.0448e+06	9.17922e+06	7.90711e+06	1.05135e+07	9.98449e+06		6.8937	6.79549	6.91311	6.9564	6.96281	6.89802	7.02175	6.99933
Q8VHK7	Q8VHK7	6	6	Hepatoma-derived growth factor	Hdgf	1	6	6	6	41.4	41.4	26.488	0	59.237		1.27974	0.112947		399706	385151	665183	651701	663927	644969	685328	695466		5.60174	5.58563	5.82294	5.81405	5.82212	5.80954	5.8359	5.84228
Q75WE7	Q75WE7	20	20	von Willebrand factor A domain-containing protein 5A	Vwa5a	1	20	20	20	27.9	27.9	91.481	0	149.14		1.2652	0.1136		392269	425252	452765	672387	516808	708652	615526	616890		5.59358	5.62865	5.65587	5.82762	5.71333	5.85043	5.78925	5.79021
Q5SGE0	Q5SGE0	23	23	Leucine-rich PPR motif-containing protein, mitochondrial	Lrpprc	1	23	23	23	21.5	21.5	156.65	0	110.6		0.709824	0.113879		269858	411893	213118	265427	233244	143634	225883	220844		5.43114	5.61478	5.32862	5.42395	5.36781	5.15726	5.35388	5.34409
P70615	P70615	28	28	Lamin-B1	Lmnb1	1	30	28	28	42.8	41.2	66.606	0	287.18		1.4228	0.114901		1.88544e+06	1.39378e+06	1.90676e+06	2.02292e+06	1.55689e+06	2.7979e+06	3.13364e+06	2.76837e+06		6.27541	6.1442	6.2803	6.30598	6.19226	6.44683	6.49605	6.44222
Q5XIP9	Q5XIP9	14	14	Transmembrane protein 43	Tmem43	1	14	14	14	44.8	44.8	44.774	0	233.42		1.23642	0.115343		2.49274e+06	2.73905e+06	2.686e+06	3.45939e+06	3.13273e+06	3.43617e+06	4.4687e+06	3.02939e+06		6.39668	6.4376	6.42911	6.539	6.49592	6.53607	6.65018	6.48136
P31977	P31977	38	28	Ezrin	Ezr	1	38	38	28	58.2	44.2	69.39	0	323.31		1.18228	0.11538		4.97491e+06	6.3482e+06	4.5416e+06	5.61716e+06	5.73224e+06	6.29892e+06	7.42377e+06	5.94266e+06		6.69679	6.80265	6.65721	6.74952	6.75832	6.79927	6.87062	6.77398
P61107	P61107	9	9	Ras-related protein Rab-14	Rab14	1	9	9	9	60	60	23.927	0	53.662		0.862362	0.115426		1.08107e+06	985421	1.22572e+06	1.20245e+06	945992	1.01259e+06	814464	1.10298e+06		6.03386	5.99362	6.08839	6.08007	5.97589	6.00544	5.91087	6.04257
P62250	P62250	12	12	40S ribosomal protein S16	Rps16	1	12	12	12	61	61	16.445	0	196.95		0.882754	0.115433		2.58459e+07	2.47753e+07	2.38119e+07	2.96454e+07	2.23522e+07	2.05692e+07	2.5965e+07	2.29893e+07		7.41239	7.39402	7.37679	7.47196	7.34932	7.31322	7.41439	7.36153
O88761	O88761	19	19	26S proteasome non-ATPase regulatory subunit 1	Psmd1	1	19	19	19	27.9	27.9	105.75	0	173.4		1.17728	0.116181		555118	571850	649726	845815	760555	775303	755873	795693		5.74439	5.75728	5.81273	5.92728	5.88113	5.88947	5.87845	5.90075
P40615	P40615	6	6	H/ACA ribonucleoprotein complex subunit 4	Dkc1	1	6	6	6	20.4	20.4	56.614	0	22.908		1.3492	0.116605		172408	109836	168096	172176	229755	144341	231779	234020		5.23656	5.04074	5.22556	5.23597	5.36127	5.15939	5.36507	5.36925
P97629	P97629	11	11	Leucyl-cystinyl aminopeptidase	Lnpep	1	11	11	11	13.6	13.6	117.2	0	32.552		0.639046	0.116674		191732	269879	109096	163589	153211	85624.5	132602	97810.8		5.2827	5.43117	5.03781	5.21375	5.18529	4.9326	5.12255	4.99039
P39069	P39069	13	13	Adenylate kinase isoenzyme 1	Ak1	1	13	13	13	70.1	70.1	21.584	0	166.82		1.38498	0.116742		3.16121e+06	5.27331e+06	5.3466e+06	4.50378e+06	8.15301e+06	4.91342e+06	7.19982e+06	5.05796e+06		6.49985	6.72208	6.72808	6.65358	6.91132	6.69138	6.85732	6.70398
Q05175	Q05175	2	2	Brain acid soluble protein 1	Basp1	1	2	2	2	19.1	19.1	21.79	0	8.8731		1.75888	0.116761		153557	31244.6	101636	162287	170308	212100	245680	161164		5.18627	4.49477	5.00705	5.21029	5.23123	5.32654	5.39037	5.20727
Q5BK32	Q5BK32	1	1	FAS-associated factor 2	Faf2	1	1	1	1	5.2	5.2	41.079	0.008519	3.7453		0.554454	0.117432		46911.4	49578.8	55017.3	56102.5	6058.75	70543.3	30714	7794.17		4.67128	4.6953	4.7405	4.74898	3.78238	4.84846	4.48734	3.89177
Q56R16;P83953	Q56R16;P83953	2;2	2;2	Importin subunit alpha-6;Importin subunit alpha-5;Importin subunit alpha-5, N-terminally processed	Kpna5;Kpna1	2	2	2	2	4.7	4.7	60.298	0.0021882	5.699		0.534585	0.117492		13755.9	39943.6	36010.6	46066.8	23903.6	17298.6	18939	12443.2		4.13849	4.60145	4.55643	4.66339	4.37846	4.23801	4.27736	4.09493
P85973	P85973	12	12	Purine nucleoside phosphorylase	Pnp	1	12	12	12	64.4	64.4	32.302	0	196.91		1.20702	0.117699		3.07468e+06	2.54382e+06	3.02256e+06	2.59525e+06	3.88762e+06	2.87368e+06	3.89269e+06	2.90841e+06		6.4878	6.40549	6.48037	6.41418	6.58968	6.45844	6.59025	6.46365
Q6P6S4	Q6P6S4	4	4	Nucleotide exchange factor SIL1	Sil1	1	4	4	4	11.4	11.4	52.349	0	8.4699		1.49928	0.120409		32085.9	68252.1	28988.2	60286.8	99599.2	58656.7	64101	61926.4		4.50631	4.83412	4.46222	4.78022	4.99826	4.76832	4.80686	4.79188
Q9WUH4	Q9WUH4	5	5	Four and a half LIM domains protein 1	Fhl1	1	5	5	5	20.7	20.7	31.904	0	16.324		0.608278	0.120636		292377	247813	352240	291576	60469.3	317040	124206	218489		5.46594	5.39412	5.54684	5.46475	4.78153	5.50111	5.09414	5.33943
Q7TPB1	Q7TPB1	25	25	T-complex protein 1 subunit delta	Cct4	1	25	25	25	51.2	51.2	58.099	0	323.31		0.871451	0.120786		3.76119e+06	3.81376e+06	3.29848e+06	4.47008e+06	2.97227e+06	3.58415e+06	3.36452e+06	3.45017e+06		6.57533	6.58135	6.51831	6.65032	6.47309	6.55439	6.52692	6.53784
Q66HA8	Q66HA8	19	19	Heat shock protein 105 kDa	Hsph1	1	21	19	19	32.5	30	96.417	0	143.27		1.13454	0.120804		510241	627256	507590	611529	661862	695501	569618	633232		5.70778	5.79744	5.70551	5.78642	5.82077	5.8423	5.75558	5.80156
P52504	P52504	1	1	NADH dehydrogenase [ubiquinone] iron-sulfur protein 6, mitochondrial	Ndufs6	1	1	1	1	12.9	12.9	12.782	0.0041958	4.8468		0.675538	0.121178		378802	363194	198645	380535	200842	267846	147804	276013		5.57841	5.56014	5.29808	5.58039	5.30285	5.42788	5.16969	5.44093
P01041	P01041	7	7	Cystatin-B	Cstb	1	7	7	7	65.3	65.3	11.196	0	111.36		0.774855	0.122042		2.58211e+07	2.43511e+07	2.34593e+07	2.14383e+07	1.50987e+07	1.89048e+07	2.6694e+07	1.29678e+07		7.41198	7.38652	7.37031	7.33119	7.17894	7.27657	7.42641	7.11287
P84817	P84817	7	7	Mitochondrial fission 1 protein	Fis1	1	7	7	7	50	50	16.994	0	94.431		1.33404	0.122359		2.27085e+06	3.25438e+06	2.4398e+06	2.8424e+06	3.93172e+06	4.79703e+06	2.84551e+06	2.84328e+06		6.35619	6.51247	6.38736	6.45369	6.59458	6.68097	6.45416	6.45382
P0C0A1	P0C0A1	3	3	Vacuolar protein-sorting-associated protein 25	Vps25	1	3	3	3	14.8	14.8	20.762	0	10.133		0.686614	0.12326		392011	410932	531791	293462	336930	188008	400674	192329		5.5933	5.61377	5.72574	5.46755	5.52754	5.27418	5.60279	5.28405
Q66HL2	Q66HL2	14	14	Src substrate cortactin	Cttn	1	14	14	14	25.9	25.9	56.941	0	53.153		0.759311	0.123601		1.26084e+06	1.10002e+06	1.11992e+06	1.27966e+06	527281	1.07797e+06	940457	1.06895e+06		6.10066	6.0414	6.04919	6.10709	5.72204	6.03261	5.97334	6.02896
P10719	P10719	21	21	ATP synthase subunit beta, mitochondrial	Atp5b	1	21	21	21	51.8	51.8	56.353	0	323.31		1.11933	0.123746		1.37517e+07	1.10535e+07	1.23414e+07	1.05734e+07	1.24843e+07	1.29793e+07	1.40215e+07	1.39292e+07		7.13835	7.0435	7.09136	7.02422	7.09636	7.11325	7.14679	7.14393
Q5I0D7	Q5I0D7	5	5	Xaa-Pro dipeptidase	Pepd	1	5	5	5	11.2	11.2	54.75	0	11.239		0.799806	0.123866		80006.5	129266	102881	90974.5	94194.9	73965.6	71818	82445.6		4.90313	5.11149	5.01233	4.95892	4.97403	4.86903	4.85623	4.91617
B0BN86	B0BN86	4	4	Transmembrane protein 11, mitochondrial	Tmem11	1	4	4	4	25.3	25.3	21.341	0	13.332		1.25775	0.124982		605123	697959	500902	779851	808487	674692	1.01851e+06	748139		5.78184	5.84383	5.69975	5.89201	5.90767	5.82911	6.00796	5.87398
P25886	P25886	2	2	60S ribosomal protein L29	Rpl29	1	2	2	2	12.2	12.2	17.325	0.00075415	6.3728		0.668769	0.125704		3.29677e+06	4.25051e+06	2.17758e+06	4.32306e+06	1.70684e+06	2.37675e+06	3.51916e+06	1.79206e+06		6.51809	6.62844	6.33797	6.63579	6.23219	6.37598	6.54644	6.25335
Q5HZV9	Q5HZV9	5	5	Protein phosphatase 1 regulatory subunit 7	Ppp1r7	1	5	5	5	16.9	16.9	41.296	0	18.124		1.3759	0.12607		159174	95664	116073	176350	253574	185110	169601	144692		5.20187	4.98075	5.06473	5.24638	5.4041	5.26743	5.22943	5.16044
Q5U301	Q5U301	2	2	A-kinase anchor protein 2	Akap2	1	2	2	2	4.6	4.6	95.94	0	11.039		1.84647	0.126231		14263.1	16749.6	25760.6	48952.1	81889.5	33652	51508.2	28168.7		4.15421	4.224	4.41096	4.68977	4.91323	4.52701	4.71188	4.44977
P42893	P42893	3	3	Endothelin-converting enzyme 1	Ece1	1	3	3	3	7	7	86.125	0	16.147		6.63058	0.126756		17083.7	17157.1	22.9522	12715	180787	27801.6	62507.1	40400.8		4.23258	4.23444	1.36082	4.10432	5.25717	4.44407	4.79593	4.60639
Q9JJ19	Q9JJ19	19	19	Na(+)/H(+) exchange regulatory cofactor NHE-RF1	Slc9a3r1	1	19	19	19	54.2	54.2	38.83	0	170.39		1.14145	0.127029		2.67714e+06	2.82257e+06	2.71092e+06	2.59851e+06	2.65902e+06	3.53112e+06	2.79411e+06	3.3538e+06		6.42767	6.45064	6.43312	6.41472	6.42472	6.54791	6.44624	6.52554
Q3B7D0	Q3B7D0	9	9	Oxygen-dependent coproporphyrinogen-III oxidase, mitochondrial	Cpox	1	9	9	9	22.1	22.1	49.278	0	55.323		1.43654	0.127221		244776	140067	331096	269599	440428	273000	409156	293186		5.38877	5.14634	5.51995	5.43072	5.64387	5.43616	5.61189	5.46714
P62912	P62912	6	6	60S ribosomal protein L32	Rpl32	1	6	6	6	40	40	15.86	0	143.69		0.767229	0.127577		1.10114e+07	7.1631e+06	7.53746e+06	6.87753e+06	8.00673e+06	6.26682e+06	4.92356e+06	5.80654e+06		7.04184	6.8551	6.87722	6.83743	6.90345	6.79705	6.69228	6.76392
Q920D2	Q920D2	5	5	Dihydrofolate reductase	Dhfr	1	5	5	5	32.6	32.6	21.638	0	29.609		1.63488	0.127951		136661	280363	553320	684333	678017	831895	598814	596476		5.13564	5.44772	5.74298	5.83527	5.83124	5.92007	5.77729	5.77559
Q4V8I3	Q4V8I3	1	1	Tensin-4	Tns4	1	1	1	1	1.7	1.7	77.244	0.0041754	4.6513		1.45657	0.128011		233711	299014	252150	273196	278028	357469	609964	295693		5.36868	5.47569	5.40166	5.43647	5.44409	5.55324	5.7853	5.47084
P41350;P51638	P41350	11;2	11;2	Caveolin-1	Cav1	2	11	11	11	68	68	20.552	0	150.01		1.18994	0.128015		1.16722e+07	1.0007e+07	1.022e+07	1.38782e+07	1.33663e+07	1.35527e+07	1.15901e+07	1.59631e+07		7.06715	7.0003	7.00945	7.14233	7.12601	7.13202	7.06409	7.20312
P27791	P27791	3	2	cAMP-dependent protein kinase catalytic subunit alpha	Prkaca	1	3	3	2	12.8	10.3	40.619	0	12.205		1.26463	0.128051		68161	86218.1	104951	116299	113804	100710	144407	116109		4.83354	4.9356	5.02099	5.06557	5.05616	5.00307	5.15959	5.06487
Q6AYP7	Q6AYP7	2	2	7-methylguanosine phosphate-specific 5-nucleotidase	Nt5c3b	1	2	2	2	9	9	34.535	0.0067069	4.0504		1.41885	0.12858		54775.5	64973.4	112480	38740.7	77006.8	106054	109841	91562.6		4.73859	4.81274	5.05107	4.58817	4.88653	5.02553	5.04076	4.96172
P80254	P80254	7	7	D-dopachrome decarboxylase	Ddt	1	7	7	7	82.2	82.2	13.133	0	242.4		0.811649	0.128833		5.14255e+06	5.68128e+06	7.0073e+06	6.1231e+06	4.1481e+06	5.14827e+06	6.23025e+06	3.91579e+06		6.71118	6.75445	6.84555	6.78697	6.61785	6.71166	6.79451	6.59282
O35303	O35303	14	14	Dynamin-1-like protein	Dnm1l	1	14	14	14	22.6	22.6	83.907	0	69.345		1.39191	0.129255		208581	221553	161674	245364	429207	263332	261300	211424		5.31927	5.34548	5.20864	5.38981	5.63267	5.4205	5.41714	5.32515
Q5RKI0	Q5RKI0	24	24	WD repeat-containing protein 1	Wdr1	1	24	24	24	59.4	59.4	66.181	0	239.91		1.15565	0.129882		2.01912e+06	2.12962e+06	2.01401e+06	2.77153e+06	2.56737e+06	2.39225e+06	2.88484e+06	2.48041e+06		6.30516	6.3283	6.30406	6.44272	6.40949	6.37881	6.46012	6.39452
P09495	P09495	22	14	Tropomyosin alpha-4 chain	Tpm4	1	22	22	14	58.1	41.5	28.509	0	323.31		0.722709	0.132096		3.65534e+06	6.18489e+06	5.38981e+06	6.09417e+06	2.86774e+06	5.57207e+06	3.03848e+06	3.93291e+06		6.56293	6.79133	6.73157	6.78491	6.45754	6.74602	6.48266	6.59471
Q6P767	Q6P767	3	3	Pituitary tumor-transforming gene 1 protein-interacting protein	Pttg1ip	1	3	3	3	13.8	13.8	19.9	0	7.3301		0.775833	0.132458		1.16315e+06	1.76696e+06	1.45247e+06	1.08798e+06	1.01585e+06	912384	954891	1.36112e+06		6.06563	6.24723	6.16211	6.03662	6.00683	5.96018	5.97995	6.13389
B4F7E8	B4F7E8	7	7	Niban-like protein 1	Fam129b	1	7	7	7	12.7	12.7	84.73	0	21.703		1.18639	0.132739		164117	169322	174768	249906	199915	227241	235061	237203		5.21515	5.22871	5.24246	5.39778	5.30085	5.35649	5.37118	5.37512
Q9JI85	Q9JI85	9	9	Nucleobindin-2;Nesfatin-1	Nucb2	1	9	9	9	27.1	27.1	50.09	0	110.04		0.816852	0.133602		1.16066e+06	1.31105e+06	1.55624e+06	1.2645e+06	1.01767e+06	1.45217e+06	952639	900677		6.06471	6.11762	6.19208	6.10192	6.00761	6.16202	5.97893	5.95457
B5DF89	B5DF89	5	5	Cullin-3	Cul3	1	5	5	5	7.8	7.8	88.931	0	13.726		1.81209	0.133617		23638.5	17529.3	20958.3	19713.8	17377.9	61918.8	26750.6	42254.2		4.37362	4.24376	4.32136	4.29477	4.24	4.79182	4.42733	4.62587
P49793	P49793	7	7	Nuclear pore complex protein Nup98-Nup96;Nuclear pore complex protein Nup98;Nuclear pore complex protein Nup96	Nup98	1	7	7	7	5.7	5.7	197.28	0	17.814		1.31783	0.134605		37508.8	22015.1	20204	32781.6	37958.3	45615	30580.7	34114.7		4.57413	4.34272	4.30544	4.51563	4.57931	4.65911	4.48545	4.53294
Q498E0	Q498E0	5	5	Thioredoxin domain-containing protein 12	Txndc12	1	5	5	5	54.1	54.1	19.018	0	53.302		1.55791	0.135963		1.59764e+06	1.46907e+06	1.36367e+06	1.0977e+06	2.45036e+06	1.06829e+06	2.52722e+06	2.5664e+06		6.20348	6.16704	6.13471	6.04049	6.38923	6.02869	6.40264	6.40932
P70584	P70584	2	2	Short/branched chain specific acyl-CoA dehydrogenase, mitochondrial	Acadsb	1	2	2	2	8.1	8.1	47.823	0	13.29		1.39071	0.13651		29918	55469.5	68752.1	60948.5	64225.4	97194	73912	63792.9		4.47593	4.74405	4.83729	4.78496	4.80771	4.98764	4.86871	4.80477
Q66H76	Q66H76	3	3	Paxillin	Pxn	1	3	3	3	5.5	5.5	64.018	0	9.3016		1.65053	0.136751		21519.2	146945	63992.4	67109.1	125817	157470	106710	104445		4.33283	5.16715	4.80613	4.82678	5.09974	5.1972	5.02821	5.01889
Q62632	Q62632	2	2	Follistatin-related protein 1	Fstl1	1	2	2	2	6.5	6.5	34.622	0.0085302	3.772		0.306681	0.136959		35042.1	37543.3	31752.8	28494.6	14185.4	11896.5	92.9146	14562.4		4.54459	4.57453	4.50178	4.45476	4.15184	4.07542	1.96808	4.16323
Q63081	Q63081	18	18	Protein disulfide-isomerase A6	Pdia6	1	18	18	18	50.2	50.2	48.173	0	323.31		1.1252	0.136986		2.08783e+07	2.34057e+07	2.45621e+07	1.88426e+07	2.50731e+07	2.33675e+07	2.71864e+07	2.30404e+07		7.3197	7.36932	7.39026	7.27514	7.39921	7.36861	7.43435	7.36249
Q5FVI6;Q6AYE4	Q5FVI6	8;1	8;1	V-type proton ATPase subunit C 1	Atp6v1c1	2	8	8	8	20.2	20.2	43.9	0	26.891		0.756934	0.138516		394255	523059	346923	423629	303392	405063	202379	366770		5.59578	5.71855	5.54023	5.62699	5.482	5.60752	5.30616	5.56439
O35244	O35244	11	11	Peroxiredoxin-6	Prdx6	1	11	11	11	62.9	62.9	24.818	0	323.31		1.11116	0.139954		5.22579e+06	5.29875e+06	5.19349e+06	5.50641e+06	6.68193e+06	5.88328e+06	5.04503e+06	5.97351e+06		6.71815	6.72417	6.71546	6.74087	6.8249	6.76962	6.70286	6.77623
Q5XIM9	Q5XIM9	25	25	T-complex protein 1 subunit beta	Cct2	1	25	25	25	53.5	53.5	57.458	0	323.31		1.13236	0.140483		3.25405e+06	3.53518e+06	3.68322e+06	4.10482e+06	4.02905e+06	3.72873e+06	4.79712e+06	3.9518e+06		6.51242	6.54841	6.56623	6.61329	6.6052	6.57156	6.68098	6.5968
P61354	P61354	8	8	60S ribosomal protein L27	Rpl27	1	8	8	8	51.5	51.5	15.798	0	167.84		0.935083	0.140855		3.48758e+07	3.61412e+07	3.66726e+07	3.19168e+07	3.16294e+07	3.27957e+07	3.13179e+07	3.48006e+07		7.54252	7.558	7.56434	7.50402	7.50009	7.51582	7.49579	7.54159
Q6P4Z9	Q6P4Z9	5	5	COP9 signalosome complex subunit 8	Cops8	1	5	5	5	36.4	36.4	23.235	0	23.806		1.69033	0.141032		216013	649644	482954	812518	1.03187e+06	514679	1.231e+06	875475		5.33448	5.81268	5.68391	5.90983	6.01363	5.71154	6.09026	5.94224
Q64361	Q64361	4	4	Latexin	Lxn	1	4	4	4	22.4	22.4	25.58	0	34.891		0.795574	0.141289		1.3074e+06	1.80044e+06	1.69996e+06	2.26139e+06	1.20133e+06	1.48319e+06	1364334	1.57521e+06		6.11641	6.25538	6.23044	6.35438	6.07966	6.1712	6.13492	6.19734
Q9Z1I6	Q9Z1I6	8	8	Rho guanine nucleotide exchange factor 1	Arhgef1	1	8	8	8	12	12	102.6	0	23.283		1.41383	0.141473		36952.7	73385.2	59430.8	83581.5	94745.2	84717.4	63669.2	115061		4.56765	4.86561	4.77401	4.92211	4.97656	4.92797	4.80393	5.06093
Q64559	Q64559	3	3	Cytosolic acyl coenzyme A thioester hydrolase	Acot7	1	3	3	3	9.4	9.4	42.735	0	8.4698		1.49463	0.141848		70298.7	47592.7	57965.4	73554.5	91245.7	52514.5	97374	131644		4.84695	4.67754	4.76317	4.86661	4.96021	4.72028	4.98844	5.1194
Q7M0E7	Q7M0E7	2	2	39S ribosomal protein L14, mitochondrial	Mrpl14	1	2	2	2	18.6	18.6	15.912	0	6.6302		0.700231	0.142192		153768	181674	109491	155131	66421.7	81346.3	84015.4	188400		5.18687	5.25929	5.03938	5.1907	4.82231	4.91034	4.92436	5.27508
Q923V8	Q923V8	3	3	15 kDa selenoprotein	42248	1	3	3	3	23.5	23.5	17.822	0	20.582		0.737064	0.142217		411675	481479	820065	651285	383503	429412	487325	442551		5.61455	5.68258	5.91385	5.81377	5.58377	5.63287	5.68782	5.64596
Q4QQW4	Q4QQW4	4	4	Histone deacetylase 1	Hdac1	1	4	4	4	8.9	8.9	55.092	0	14.247		1.37433	0.142541		337826	352191	324537	403631	623056	389674	608672	327649		5.52869	5.54678	5.51126	5.60598	5.79453	5.5907	5.78438	5.51541
Q7TSA0	Q7TSA0	4	4	Mitochondrial Rho GTPase 2	Rhot2	1	4	4	4	7.7	7.7	69.152	0	9.1718		1.24824	0.14259		88038.3	58915.4	50621.3	73968.5	96977.5	69708.3	88188.6	84076.2		4.94467	4.77023	4.70433	4.86905	4.98667	4.84328	4.94541	4.92467
P61203	P61203	5	5	COP9 signalosome complex subunit 2	Cops2	1	5	5	5	13.1	13.1	51.596	0	18.096		1.13371	0.142832		255473	217813	224653	279104	301888	259587	297502	248705		5.40734	5.33808	5.35151	5.44577	5.47985	5.41428	5.47349	5.39568
Q9JI92	Q9JI92	2	2	Syntenin-1	Sdcbp	1	2	2	2	11.3	11.3	32.423	0	11.869		0.566272	0.143484		670281	187174	364178	375251	215577	320285	156817	211591		5.82626	5.27224	5.56131	5.57432	5.3336	5.50554	5.19539	5.3255
Q07205	Q07205	3	3	Eukaryotic translation initiation factor 5	Eif5	1	3	3	3	8.4	8.4	48.954	0	10.096		0.782594	0.143692		226991	190764	274402	149030	174629	162663	160864	160151		5.35601	5.2805	5.43839	5.17327	5.24212	5.21129	5.20646	5.20453
Q68FY0	Q68FY0	12	11	Cytochrome b-c1 complex subunit 1, mitochondrial	Uqcrc1	1	12	12	11	37.3	35.8	52.848	0	81.113		1.28714	0.14394		1.07323e+06	660059	1.02126e+06	1.02356e+06	1.41216e+06	1.16022e+06	912073	1.3785e+06		6.03069	5.81958	6.00914	6.01012	6.14988	6.06454	5.96003	6.13941
Q5U300	Q5U300	35	35	Ubiquitin-like modifier-activating enzyme 1	Uba1	1	35	35	35	43.9	43.9	117.79	0	323.31		1.15079	0.144719		2.62867e+06	2.84879e+06	2.52241e+06	3.0071e+06	3.81218e+06	3.12528e+06	2.72969e+06	2.99953e+06		6.41974	6.45466	6.40182	6.47815	6.58117	6.49489	6.43611	6.47705
CON__Q3SX09;CON__P02070;P11517;P02091	CON__Q3SX09	11;4;2;2	11;4;2;2			4	11	11	11	60.7	60.7	22.06	0	58.204		1.92888	0.145378		2684.43	23525.8	12596.6	28042.2	39786	34156.7	19209	35792		3.42885	4.37154	4.10025	4.44781	4.59973	4.53348	4.2835	4.55379
Q6QI44	Q6QI44	3	3	N-alpha-acetyltransferase 25, NatB auxiliary subunit	Naa25	1	3	3	3	3.9	3.9	111.26	0	10.125		0.713713	0.146012		29283.4	29822.2	38545.2	31135.8	32045.3	26537.1	11030.3	22304.1		4.46662	4.47454	4.58597	4.49326	4.50576	4.42385	4.04259	4.34838
P48721	P48721	30	30	Stress-70 protein, mitochondrial	Hspa9	1	30	30	30	50.8	50.8	73.857	0	323.31		0.842273	0.146371		2.26751e+06	3.29517e+06	3.07723e+06	3.15169e+06	2.54612e+06	2.71353e+06	2.14394e+06	2.52817e+06		6.35555	6.51788	6.48816	6.49854	6.40588	6.43353	6.33121	6.40281
Q5M7W5	Q5M7W5	16	16	Microtubule-associated protein 4	Map4	1	16	16	16	20.1	20.1	110.3	0	51.914		0.784962	0.146797		468211	399380	371290	502142	265202	258404	371455	471575		5.67044	5.60139	5.56971	5.70083	5.42358	5.4123	5.56991	5.67355
Q6P501	Q6P501	3	3	Lysosomal-associated transmembrane protein 4A	Laptm4a	1	3	3	3	22.3	22.3	26.783	0	6.6507		0.375001	0.14791		433679	488163	641173	416370	294673	3512.81	161536	282550		5.63717	5.68857	5.80698	5.61948	5.46934	3.54565	5.20827	5.4511
P63039	P63039	29	29	60 kDa heat shock protein, mitochondrial	Hspd1	1	29	29	29	59.3	59.3	60.955	0	323.31		1.19439	0.1487		8.78229e+06	7.1159e+06	7.26218e+06	8.34594e+06	7.95991e+06	8.66771e+06	1.19668e+07	9.03633e+06		6.94361	6.85223	6.86107	6.92148	6.90091	6.9379	7.07798	6.95599
P68511	P68511	8	8	14-3-3 protein eta	Ywhah	1	12	8	8	52.4	39	28.211	0	214.47		0.718819	0.149125		2.29709e+06	2.95965e+06	2.667e+06	3.24185e+06	1.10038e+06	2.89145e+06	1476263	2.55796e+06		6.36118	6.47124	6.42602	6.51079	6.04154	6.46112	6.16916	6.40789
Q6AYQ4	Q6AYQ4	3	3	Transmembrane protein 109	Tmem109	1	3	3	3	9.1	9.1	26.242	0	42.434		0.848281	0.150171		1.71117e+06	1.2723e+06	1.2341e+06	1.50417e+06	1.02391e+06	1.35962e+06	1.27899e+06	1.19112e+06		6.23329	6.10459	6.09135	6.1773	6.01026	6.13342	6.10687	6.07596
P13596	P13596	11	11	Neural cell adhesion molecule 1	Ncam1	1	11	11	11	20.5	20.5	94.657	0	52.491		0.795071	0.152062		436444	515890	390476	653067	320623	408968	445477	411796		5.63993	5.71256	5.59159	5.81496	5.50599	5.61169	5.64883	5.61468
Q6P7S1	Q6P7S1	3	3	Acid ceramidase	Asah1	1	3	3	3	11.9	11.9	44.443	0	12.263		0.551826	0.15354		122891	290282	278531	236302	189688	32745.4	212460	77205.6		5.08952	5.46282	5.44487	5.37347	5.27804	4.51515	5.32728	4.88765
P61751	P61751	4	4	ADP-ribosylation factor 4	Arf4	1	9	4	4	64.4	27.8	20.396	0	170.1		1.47809	0.15418		5.69384e+06	2.65199e+06	6.40634e+06	7.50822e+06	7.91503e+06	5.62235e+06	1.06293e+07	8.73617e+06		6.75541	6.42357	6.80661	6.87554	6.89845	6.74992	7.02651	6.94132
Q68FU3	Q68FU3	7	7	Electron transfer flavoprotein subunit beta	Etfb	1	7	7	7	30.6	30.6	27.687	0	45.671		1.35919	0.154365		682643	543348	1.23424e+06	1.08362e+06	1.23789e+06	1.28719e+06	907529	1.38417e+06		5.83419	5.73508	6.0914	6.03488	6.09268	6.10964	5.95786	6.14119
Q920J4	Q920J4	8	8	Thioredoxin-like protein 1	Txnl1	1	8	8	8	47.1	47.1	32.249	0	80.234		1.24916	0.155263		947900	865397	1.32085e+06	1.19986e+06	1.26618e+06	1.13833e+06	1.75874e+06	1.2506e+06		5.97676	5.93722	6.12085	6.07913	6.1025	6.05627	6.2452	6.09712
Q6AYK8	Q6AYK8	4	4	Eukaryotic translation initiation factor 3 subunit D	Eif3d	1	4	4	4	8	8	63.988	0	16.834		1.2791	0.155263		222402	360338	399966	224414	312148	412002	416623	403248		5.34714	5.55671	5.60202	5.35105	5.49436	5.6149	5.61974	5.60557
Q62835	Q62835	2	2	Rab GTPase-binding effector protein 2	Rabep2	1	2	2	2	3.6	3.6	61.972	0.0041899	4.8133		0.404268	0.157233		19769.5	21276.4	3820.06	19115.7	1874.56	10347.2	2783.25	10860.7		4.296	4.3279	3.58207	4.28139	3.2729	4.01482	3.44455	4.03586
B0BNF1	B0BNF1	3	3	Septin-8	2008-09-01	1	4	3	3	13.6	9.3	51.251	0	9.7281		2.105	0.157365		19140.6	121578	44796.9	138196	161961	62223.5	219371	237857		4.28196	5.08485	4.65125	5.1405	5.20941	4.79395	5.34118	5.37632
P09456;P81377	P09456	10;1	10;1	cAMP-dependent protein kinase type I-alpha regulatory subunit;cAMP-dependent protein kinase type I-alpha regulatory subunit, N-terminally processed	Prkar1a	2	10	10	10	28.1	28.1	43.094	0	50.281		1.29276	0.157949		486209	571582	823204	555829	588309	897621	962674	701621		5.68682	5.75708	5.91551	5.74494	5.76961	5.95309	5.98348	5.8461
P62752	P62752	11	11	60S ribosomal protein L23a	Rpl23a	1	11	11	11	49.4	49.4	17.695	0	129.47		0.75201	0.158181		2.38791e+07	4.20474e+07	2.26932e+07	2.23622e+07	2.09848e+07	1.99648e+07	2.01221e+07	2.23877e+07		7.37802	7.62374	7.3559	7.34951	7.32191	7.30026	7.30367	7.35001
P38983	P38983	11	11	40S ribosomal protein SA	Rpsa	1	11	11	11	57.6	57.6	32.824	0	323.31		1.14046	0.158335		7.41604e+06	1.03335e+07	8.9273e+06	8.68003e+06	9.37082e+06	9.11762e+06	1.10907e+07	1.07441e+07		6.87017	7.01425	6.95072	6.93852	6.97178	6.95988	7.04496	7.03117
O35987	O35987	10	10	NSFL1 cofactor p47	Nsfl1c	1	10	10	10	37.6	37.6	40.679	0	64.55		0.808765	0.158422		436452	447926	469902	488159	300667	463880	260067	465486		5.63994	5.65121	5.67201	5.68856	5.47809	5.66641	5.41509	5.66791
P45479	P45479	2	2	Palmitoyl-protein thioesterase 1	Ppt1	1	2	2	2	10.5	10.5	34.455	0	7.0278		2.10264	0.158581		49490.9	6080.53	25702.6	83961.7	128332	36236	105074	77788.9		4.69453	3.78394	4.40998	4.92408	5.10834	4.55914	5.0215	4.89092
Q6PEC1	Q6PEC1	8	8	Tubulin-specific chaperone A	Tbca	1	8	8	8	52.8	52.8	12.744	0	55.889		0.765629	0.158584		5.04836e+06	5.21352e+06	2.95542e+06	3.51818e+06	2.66807e+06	3.29952e+06	3.53178e+06	3.3138e+06		6.70315	6.71713	6.47062	6.54632	6.4262	6.51845	6.54799	6.52033
P38650	P38650	112	112	Cytoplasmic dynein 1 heavy chain 1	Dync1h1	1	112	112	112	29.7	29.7	532.25	0	323.31		1.15406	0.158997		473875	553144	439598	677705	629437	624313	636123	584805		5.67566	5.74284	5.64306	5.83104	5.79895	5.7954	5.80354	5.76701
Q05982	Q05982	6	6	Nucleoside diphosphate kinase A	Nme1	1	13	6	6	80.3	40.1	17.193	0	67.948		0.832911	0.159093		3.07115e+06	3.65734e+06	2.87386e+06	3.67277e+06	2.93128e+06	2.01445e+06	3.14044e+06	2.97082e+06		6.4873	6.56317	6.45847	6.56499	6.46706	6.30416	6.49699	6.47288
P61078	P61078	4	1	Ubiquitin-conjugating enzyme E2 D3	Ube2d3	1	4	4	1	40.8	4.8	16.687	0	102.98		0.456076	0.159496		2.22469e+06	1.70808e+06	1.061e+06	2.35973e+06	96550.1	1.76421e+06	5301.57	1.48769e+06		6.34727	6.23251	6.02571	6.37286	4.98475	6.24655	3.7244	6.17251
Q6PEC4	Q6PEC4	8	8	S-phase kinase-associated protein 1	Skp1	1	8	8	8	63.2	63.2	18.672	0	93.36		1.32423	0.159761		1.77869e+06	1.41031e+06	2.03139e+06	2.25249e+06	2.78117e+06	1.79217e+06	2.08958e+06	3.23293e+06		6.2501	6.14932	6.30779	6.35266	6.44423	6.25338	6.32006	6.5096
P21913	P21913	5	5	Succinate dehydrogenase [ubiquinone] iron-sulfur subunit, mitochondrial	Sdhb	1	5	5	5	16	16	31.83	0	15.404		1.17092	0.160797		379769	368294	442784	357959	361992	535281	442158	474098		5.57952	5.56619	5.64619	5.55383	5.5587	5.72858	5.64558	5.67587
P62193	P62193	11	11	26S protease regulatory subunit 4	Psmc1	1	11	11	11	29.1	29.1	49.184	0	94.606		0.838843	0.161479		1.23918e+06	1.26677e+06	1.69323e+06	1.58333e+06	1.28378e+06	970841	1.21194e+06	1.38406e+06		6.09313	6.1027	6.22872	6.19957	6.10849	5.98715	6.08348	6.14116
Q99068	Q99068	6	6	Alpha-2-macroglobulin receptor-associated protein	Lrpap1	1	6	6	6	18.3	18.3	42.031	0	30.17		1.20594	0.161479		307063	388519	529642	403813	546791	503430	499367	414934		5.48723	5.58941	5.72398	5.60618	5.73782	5.70194	5.69842	5.61798
P08644	P08644	5	1	GTPase KRas;GTPase KRas, N-terminally processed	Kras	1	5	5	1	38.1	4.8	21.656	0	25.398		0.538195	0.164977		99423.4	88443.1	69895.3	97458.5	78761.9	1997.51	11628.1	98790.4		4.99749	4.94666	4.84445	4.98882	4.89632	3.30049	4.06551	4.99471
P13264	P13264	6	6	Glutaminase kidney isoform, mitochondrial;Glutaminase kidney isoform 68 kDa chain;Glutaminase kidney isoform 65 kDa chain	Gls	1	6	6	6	12	12	74.023	0	23.382		0.741402	0.165394		151093	226502	135379	269020	145907	147147	134703	152014		5.17924	5.35507	5.13155	5.42978	5.16408	5.16775	5.12938	5.18188
P16391	P16391	4	2	RT1 class I histocompatibility antigen, AA alpha chain		1	4	4	2	11.3	5.9	41.83	0	12.827		1.48584	0.16553		33835.7	81925.5	64823.5	87025.1	68802.4	78171.2	123422	127229		4.52938	4.91342	4.81173	4.93964	4.8376	4.89305	5.09139	5.10459
Q08163;P52481	Q08163	17;1	17;1	Adenylyl cyclase-associated protein 1	Cap1	2	17	17	17	40.1	40.1	51.588	0	219.9		0.790462	0.166378		2.4577e+06	2.39974e+06	2.02108e+06	3.2782e+06	1.45188e+06	2.31922e+06	2.35867e+06	1.89873e+06		6.39053	6.38016	6.30558	6.51564	6.16193	6.36534	6.37267	6.27846
P00787	P00787	9	9	Cathepsin B;Cathepsin B light chain;Cathepsin B heavy chain	Ctsb	1	9	9	9	35.7	35.7	37.47	0	114.13		1.47688	0.167844		2.10872e+06	1.63554e+06	2.14336e+06	1.62962e+06	2.21279e+06	2.80123e+06	1.70408e+06	4.38397e+06		6.32402	6.21366	6.33109	6.21209	6.34494	6.44735	6.23149	6.64187
D3ZTX0	D3ZTX0	6	6	Transmembrane emp24 domain-containing protein 7	Tmed7	1	6	6	6	35.8	35.8	25.479	0	34.899		1.25673	0.168232		1.10469e+06	913598	1.00181e+06	1.04444e+06	968798	1.06263e+06	1.40081e+06	1.67581e+06		6.04324	5.96075	6.00079	6.01888	5.98623	6.02638	6.14638	6.22422
Q8CGU6	Q8CGU6	5	5	Nicastrin	Ncstn	1	5	5	5	8.8	8.8	78.399	0	12.607		0.603402	0.170142		200925	211420	369378	113653	188931	81368.1	133811	136162		5.30303	5.32515	5.56747	5.05558	5.2763	4.91045	5.12649	5.13406
P62890	P62890	8	8	60S ribosomal protein L30	Rpl30	1	8	8	8	67	67	12.784	0	306.33		0.833634	0.170492		2.34665e+07	2.48746e+07	2.88402e+07	2.7004e+07	2.47264e+07	1.97324e+07	1.5682e+07	2.67116e+07		7.37045	7.39576	7.46	7.43143	7.39316	7.29518	7.1954	7.4267
F1LMZ8	F1LMZ8	17	17	26S proteasome non-ATPase regulatory subunit 11	Psmd11	1	17	17	17	45.5	45.5	47.463	0	135.35		1.18357	0.170682		1.81123e+06	1.87051e+06	2.04666e+06	1.26229e+06	2.29043e+06	1.99128e+06	1.84093e+06	2.15134e+06		6.25797	6.27196	6.31105	6.10116	6.35992	6.29913	6.26504	6.33271
Q5FWT1	Q5FWT1	4	4	Protein FAM98A	Fam98a	1	4	4	4	11.8	11.8	55.07	0	17.585		1.66771	0.170779		79358	80609.6	108654	133462	256989	113992	212326	87253.6		4.89959	4.90639	5.03605	5.12536	5.40991	5.05687	5.327	4.94078
Q63767	Q63767	1	1	Breast cancer anti-estrogen resistance protein 1	Bcar1	1	1	1	1	1.9	1.9	104.26	0	6.9373		1.66328	0.171847		5393.1	8180.2	5143.72	9506.55	17136.9	5261.6	13128.9	11416.3		3.73184	3.91276	3.71128	3.97802	4.23393	3.72112	4.11823	4.05752
O35093	O35093	2	2	Mitochondrial import inner membrane translocase subunit Tim23	Timm23	1	2	2	2	12.9	12.9	21.907	0	11.167		1.5801	0.174815		40665.4	65227.4	119745	65617.4	196275	89548.9	80239.4	94149.9		4.60922	4.81443	5.07826	4.81702	5.29287	4.95206	4.90439	4.97382
P28073	P28073	8	8	Proteasome subunit beta type-6	Psmb6	1	8	8	8	49.2	49.2	25.289	0	323.31		1.30134	0.17498		1.83632e+06	1.99087e+06	2.62101e+06	3.83842e+06	3.1941e+06	2.95796e+06	4.33216e+06	2.90213e+06		6.26395	6.29904	6.41847	6.58415	6.50435	6.47099	6.6367	6.46272
Q9ESW0	Q9ESW0	24	24	DNA damage-binding protein 1	Ddb1	1	24	24	24	27.8	27.8	126.86	0	196.09		1.24385	0.175157		720762	749922	725254	913429	1.11405e+06	664683	1.07038e+06	1.01847e+06		5.85779	5.87502	5.86049	5.96067	6.04691	5.82261	6.02954	6.00795
P86252	P86252	5	5	Transcriptional activator protein Pur-alpha	Pura	1	5	5	5	70.3	70.3	15.322	0	40.018		1.30902	0.175161		827799	346870	843593	714037	893441	936951	919816	826422		5.91792	5.54017	5.92613	5.85372	5.95107	5.97172	5.9637	5.9172
P07150	P07150	28	28	Annexin A1	Anxa1	1	28	28	28	74.6	74.6	38.829	0	323.31		1.11786	0.175451		6.64507e+07	5.18635e+07	7.19183e+07	5.85427e+07	7.33305e+07	6.45197e+07	6.92252e+07	7.10198e+07		7.8225	7.71486	7.85684	7.76747	7.86528	7.80969	7.84026	7.85138
O35142	O35142	22	22	Coatomer subunit beta	Copb2	1	22	22	22	32.3	32.3	102.55	0	161.27		1.15739	0.175871		632817	679890	776489	977042	911008	919587	788840	929403		5.80128	5.83244	5.89014	5.98991	5.95952	5.96359	5.89699	5.9682
D3ZHV2	D3ZHV2	11	11	Microtubule-actin cross-linking factor 1	Macf1	1	11	11	11	3	3	619.59	0	25.663		1.34007	0.175996		11216.4	14238.7	9426.06	23133.1	25077	15492.1	19370.4	17803.6		4.04985	4.15347	3.97433	4.36423	4.39927	4.19011	4.28714	4.25051
P19234	P19234	2	2	NADH dehydrogenase [ubiquinone] flavoprotein 2, mitochondrial	Ndufv2	1	2	2	2	9.3	9.3	27.378	0	9.5019		1.28877	0.176704		169441	121938	125802	166344	266141	148772	173909	163205		5.22902	5.08614	5.09969	5.22101	5.42511	5.17252	5.24032	5.21273
CON__P35527	CON__P35527	9	9			1	10	9	9	26.2	25	62.129	0	43.075		0.552107	0.176931		89971.7	33734.7	127445	62410.9	11241.5	111407	32254	18217.3		4.95411	4.52808	5.10532	4.79526	4.05083	5.04691	4.50858	4.26048
Q5PPL3	Q5PPL3	3	3	Sterol-4-alpha-carboxylate 3-dehydrogenase, decarboxylating	Nsdhl	1	3	3	3	14.4	14.4	40.411	0	30.208		1.58199	0.177838		232475	42567.3	70104	215962	301037	164395	194250	227984		5.36638	4.62908	4.84574	5.33438	5.47862	5.21589	5.28836	5.3579
P97521	P97521	3	3	Mitochondrial carnitine/acylcarnitine carrier protein	Slc25a20	1	3	3	3	9.3	9.3	33.154	0	14.525		1.79914	0.178192		5753.78	12207.7	115887	223375	82104.8	116725	211472	232391		3.75995	4.08663	5.06403	5.34903	4.91437	5.06716	5.32525	5.36622
O88664	O88664	1	1	Serine/threonine-protein kinase TAO1	Taok1	1	1	1	1	1.3	1.3	115.95	0.0067204	4.0688		1.61093	0.17873		12101.4	3182.11	2246.36	7543.95	15465.1	6723.82	9051.16	9152.12		4.08284	3.50272	3.35148	3.8776	4.18935	3.82762	3.9567	3.96152
Q4V8C7	Q4V8C7	5	5	Interferon-inducible double-stranded RNA-dependent protein kinase activator A	Prkra	1	5	5	5	22.7	22.7	34.355	0	14.351		1.22741	0.179681		274497	211739	221399	282733	247614	366068	249919	351985		5.43854	5.3258	5.34518	5.45138	5.39378	5.56356	5.3978	5.54652
Q7TPJ0	Q7TPJ0	4	4	Translocon-associated protein subunit alpha	Ssr1	1	4	4	4	14.1	14.1	35.629	0	43.287		1.21202	0.180723		1.48843e+06	1.63435e+06	1.20718e+06	1.25206e+06	1.62914e+06	1.51139e+06	2210873	1.41411e+06		6.17273	6.21335	6.08177	6.09763	6.21196	6.17938	6.34456	6.15048
Q4KLZ6	Q4KLZ6	3	3	Bifunctional ATP-dependent dihydroxyacetone kinase/FAD-AMP lyase (cyclizing);ATP-dependent dihydroxyacetone kinase;FAD-AMP lyase (cyclizing)	Dak	1	3	3	3	8.7	8.7	59.443	0	8.1676		0.777603	0.181153		170493	188627	133861	184188	164817	78257.9	128083	155411		5.23171	5.2756	5.12665	5.26526	5.217	4.89353	5.10749	5.19148
Q5M820	Q5M820	2	2	MORF4 family-associated protein 1	Mrfap1	1	2	2	2	24.8	24.8	14.222	0	10.502		1.23641	0.183163		389453	708735	685588	445897	591205	764442	691557	709584		5.59046	5.85048	5.83606	5.64923	5.77174	5.88334	5.83983	5.851
P63324	P63324	7	7	40S ribosomal protein S12	Rps12	1	7	7	7	59.1	59.1	14.525	0	144.37		1.19719	0.183448		1.95007e+07	2.18353e+07	1.46328e+07	1.38599e+07	2.34464e+07	1.96894e+07	2.2714e+07	1.77487e+07		7.29005	7.33916	7.16533	7.14176	7.37008	7.29423	7.35629	7.24917
P17220	P17220	10	10	Proteasome subunit alpha type-2	Psma2	1	10	10	10	50	50	25.926	0	123.75		1.35427	0.183877		5.05127e+06	1.70797e+06	4.05968e+06	2.91068e+06	5.32898e+06	5.15796e+06	4.15556e+06	3.95103e+06		6.7034	6.23248	6.60849	6.46399	6.72664	6.71248	6.61863	6.59671
O70351	O70351	16	16	3-hydroxyacyl-CoA dehydrogenase type-2	Hsd17b10	1	16	16	16	72	72	27.245	0	162.98		1.19411	0.184682		3.16368e+06	1.90926e+06	2.8654e+06	3.10041e+06	2.89962e+06	3.71951e+06	3.30861e+06	3.25371e+06		6.50019	6.28086	6.45719	6.49142	6.46234	6.57049	6.51965	6.51238
A1L1K3	A1L1K3	3	3	Anaphase-promoting complex subunit 5	Anapc5	1	3	3	3	7.7	7.7	81.738	0	9.3876		1.38856	0.18515		14825.1	30281	26957.5	51634.1	49301.6	36460.2	50766.8	35232.9		4.171	4.48117	4.43068	4.71294	4.69286	4.56182	4.70558	4.54695
P62828;Q8K586	P62828;Q8K586	11;6	11;6	GTP-binding nuclear protein Ran;GTP-binding nuclear protein Ran, testis-specific isoform	Ran;Rasl2-9	2	11	11	11	48.6	48.6	24.423	0	269.56		1.21261	0.185976		1.39579e+07	1.44701e+07	1.4471e+07	1.66924e+07	2.04929e+07	1.31207e+07	2.15105e+07	1.7137e+07		7.14482	7.16047	7.1605	7.22252	7.3116	7.11796	7.33265	7.23393
O08629	O08629	20	20	Transcription intermediary factor 1-beta	Trim28	1	20	20	20	35.2	35.2	88.955	0	323.31		1.24045	0.186815		1.06549e+06	902900	827583	1.22096e+06	1.449e+06	1.44023e+06	905352	1.18822e+06		6.02755	5.95564	5.91781	6.0867	6.16107	6.15843	5.95682	6.0749
Q9QXQ0	Q9QXQ0	58	40	Alpha-actinin-4	Actn4	1	58	58	40	70.1	48.3	104.91	0	323.31		0.855631	0.187206		3.72642e+06	5.28772e+06	5.48568e+06	4.62989e+06	3.54055e+06	4.25172e+06	4.22638e+06	4.34932e+06		6.57129	6.72327	6.73923	6.66557	6.54907	6.62856	6.62597	6.63842
Q5XI07	Q5XI07	7	7	Lipoma-preferred partner homolog	Lpp	1	7	7	7	16.6	16.6	68.26	0	22.161		1.41416	0.188651		136443	169659	199563	190318	139943	345444	238048	260800		5.13495	5.22958	5.30008	5.27948	5.14595	5.53838	5.37666	5.41631
Q9JHY1	Q9JHY1	5	5	Junctional adhesion molecule A	F11r	1	5	5	5	26.3	26.3	32.369	0	46.23		1.26723	0.190033		794625	1.52827e+06	1.04585e+06	1.6484e+06	1.62122e+06	1.46893e+06	1.89042e+06	1.37732e+06		5.90016	6.1842	6.01947	6.21706	6.20984	6.167	6.27656	6.13903
Q5FVL2	Q5FVL2	2	2	ER membrane protein complex subunit 8	Emc8	1	2	2	2	12.1	12.1	23.405	0	10.144		0.711172	0.190473		285858	174318	338910	284325	286222	186592	103753	193924		5.45615	5.24134	5.53008	5.45381	5.4567	5.27089	5.016	5.28763
P13676	P13676	5	5	Acylamino-acid-releasing enzyme	Apeh	1	5	5	5	10	10	81.383	0	18.53		1.30846	0.190711		113776	134269	90025.6	140208	218278	154735	141585	111210		5.05605	5.12797	4.95437	5.14677	5.33901	5.18959	5.15102	5.04614
P30713	P30713	2	2	Glutathione S-transferase theta-2	Gstt2	1	2	2	2	11.9	11.9	27.439	0	8.4424		1.65761	0.191084		151268	54020	63531.9	96450.3	226636	164282	145533	69026.5		5.17975	4.73255	4.80299	4.9843	5.35533	5.21559	5.16296	4.83902
Q64259	Q64259	3	3	Von Hippel-Lindau disease tumor suppressor	Vhl	1	3	3	3	22.7	22.7	21.215	0	13.187		0.833109	0.19153		439449	665706	495249	433945	350348	438690	448148	457649		5.64291	5.82328	5.69482	5.63743	5.5445	5.64216	5.65142	5.66053
Q7M6Z5	Q7M6Z5	1	1	Kinesin-like protein KIF27	Kif27	1	1	1	1	0.6	0.6	158.88	0.0067385	4.0949		0.734824	0.191859		5.05865e+06	3.7977e+06	3.20859e+06	2.48567e+06	2.86098e+06	2.50547e+06	1.7827e+06	3.543e+06		6.70403	6.57952	6.50631	6.39544	6.45651	6.39889	6.25108	6.54937
Q5U211	Q5U211	11	11	Sorting nexin-3	Snx3	1	11	11	11	69.8	69.8	18.762	0	56.037		0.760179	0.191976		5.4457e+06	4.84699e+06	3.22777e+06	5.01545e+06	3.31641e+06	3.62984e+06	2.2382e+06	4.90615e+06		6.73605	6.68547	6.5089	6.70031	6.52067	6.55989	6.3499	6.69074
Q2KMM2	Q2KMM2	3	3	Trafficking protein particle complex subunit 1	Trappc1	1	3	3	3	23.4	23.4	16.881	0	7.0838		0.73459	0.194045		200154	235390	234250	135869	170772	81135.7	166621	173303		5.30136	5.37179	5.36968	5.13312	5.23242	4.90921	5.22173	5.2388
Q6PDU1	Q6PDU1	4	4	Serine/arginine-rich splicing factor 2	Srsf2	1	4	4	4	13.6	13.6	25.476	0	14.261		0.714028	0.194046		2.91673e+06	2.71118e+06	3.01947e+06	3.98236e+06	918188	2.93462e+06	2.19912e+06	2.96607e+06		6.4649	6.43316	6.47993	6.60014	5.96293	6.46755	6.34225	6.47218
Q66HG8	Q66HG8	2	2	Protein Red	Ik	1	2	2	2	3.2	3.2	65.587	0.00074294	6.1761		1.39688	0.194212		28774.6	32929	20181.5	60481.9	49201.2	33055.1	62917.3	53696.1		4.45901	4.51758	4.30495	4.78163	4.69198	4.51924	4.79877	4.72994
Q6P7Q4	Q6P7Q4	8	8	Lactoylglutathione lyase	Glo1	1	8	8	8	31.5	31.5	20.819	0	27.916		1.19141	0.194977		1.64036e+06	1.63077e+06	2.00264e+06	1.73908e+06	2.35327e+06	2.14993e+06	2.32621e+06	1.52577e+06		6.21494	6.21239	6.3016	6.24032	6.37167	6.33242	6.36665	6.18349
P05708	P05708	19	18	Hexokinase-1	Hk1	1	19	19	18	22.7	21.8	102.41	0	59.659		1.18537	0.195193		276045	307212	366667	352571	331048	451955	440897	320039		5.44098	5.48744	5.56427	5.54725	5.51989	5.6551	5.64434	5.5052
Q792I0	Q792I0	2	2	Protein lin-7 homolog C	Lin7c	1	2	2	2	12.2	12.2	21.834	0.0007446	6.2181		0.572094	0.19532		77984.8	80798.9	77341.2	68911.3	3910.13	63834.5	38833	67931.8		4.89201	4.90741	4.88841	4.83829	3.59219	4.80506	4.5892	4.83207
Q5BJT7	Q5BJT7	2	2	Coiled-coil domain-containing protein 93	Ccdc93	1	2	2	2	4.9	4.9	72.635	0	12.99		1.8308	0.197556		5211.2	8490.65	9995.92	31771.3	25391	39174.5	27980	9007.35		3.71694	3.92894	3.99982	4.50203	4.40468	4.593	4.44685	3.9546
P62959	P62959	7	7	Histidine triad nucleotide-binding protein 1	Hint1	1	7	7	7	77.8	77.8	13.777	0	81.197		0.797348	0.197897		6.64857e+06	9.35174e+06	5.95252e+06	7.96592e+06	7.10119e+06	4.2311e+06	7.24596e+06	5.27742e+06		6.82273	6.97089	6.7747	6.90124	6.85133	6.62645	6.8601	6.72242
Q6MG14	Q6MG14	1	1	Nurim	Nrm	1	1	1	1	7.6	7.6	29.381	0.0085809	3.857		2.35281	0.198591		1368.94	102950	78588.6	103766	163874	114374	283811	112429		3.13638	5.01263	4.89536	5.01606	5.21451	5.05833	5.45303	5.05088
P13803	P13803	8	8	Electron transfer flavoprotein subunit alpha, mitochondrial	Etfa	1	8	8	8	33.6	33.6	34.951	0	45.176		1.15813	0.199728		931600	729419	824038	613115	866262	966631	988494	766700		5.96923	5.86298	5.91595	5.78754	5.93765	5.98526	5.99497	5.88463
P50399	P50399	28	24	Rab GDP dissociation inhibitor beta	Gdi2	1	28	28	24	70.8	58	50.537	0	323.31		1.10511	0.200064		4.86698e+06	3.84248e+06	4.37338e+06	4.31617e+06	4.25648e+06	4.58664e+06	5.08701e+06	5.29761e+06		6.68726	6.58461	6.64082	6.6351	6.62905	6.66149	6.70646	6.72408
Q9QX69	Q9QX69	2	2	LanC-like protein 1	Lancl1	1	2	2	2	10	10	45.239	0	6.9116		1.80943	0.20085		2874.19	35344.4	59984.5	57298	89174.7	70764.4	54356	67073.1		3.45851	4.54832	4.77804	4.75814	4.95024	4.84981	4.73525	4.82655
P22734	P22734	6	6	Catechol O-methyltransferase	Comt	1	6	6	6	34.1	34.1	29.597	0	13.777		1.25964	0.201458		250888	321571	493901	441739	462723	580652	477337	378949		5.39948	5.50728	5.69364	5.64517	5.66532	5.76392	5.67882	5.57858
P60892	P60892	2	2	Ribose-phosphate pyrophosphokinase 1	Prps1	1	5	2	2	23	8.8	34.834	0	7.7517		0.571575	0.202756		52685.5	115225	112808	102913	7889.46	79715.3	45021	86648.8		4.72169	5.06155	5.05234	5.01247	3.89705	4.90154	4.65342	4.93776
Q8R4A1	Q8R4A1	7	7	ERO1-like protein alpha	Ero1l	1	7	7	7	18.3	18.3	54.018	0	31.188		1.19096	0.203249		314279	285268	275431	391384	284510	388741	416695	418246		5.49732	5.45525	5.44001	5.5926	5.4541	5.58966	5.61982	5.62143
A1A5S1	A1A5S1	7	7	Pre-mRNA-processing factor 6	Prpf6	1	7	7	7	8	8	106.76	0	14.548		1.19431	0.203461		41312.6	32854.5	51717.8	52818	63740.2	52495	51933.6	45257.8		4.61608	4.51659	4.71364	4.72278	4.80441	4.72012	4.71545	4.65569
Q9QVC8	Q9QVC8	12	12	Peptidyl-prolyl cis-trans isomerase FKBP4;Peptidyl-prolyl cis-trans isomerase FKBP4, N-terminally processed	Fkbp4	1	12	12	12	39.5	39.5	51.45	0	48.315		1.24804	0.204849		641033	451733	378538	630253	536149	751135	554034	781500		5.80688	5.65488	5.57811	5.79952	5.72929	5.87572	5.74354	5.89293
Q5XIC1	Q5XIC1	2	2	Mannose-1-phosphate guanyltransferase alpha	Gmppa	1	2	2	2	6.4	6.4	46.191	0.0061058	4.229		1.4192	0.204918		16077.9	47525.4	47945.5	48541.6	63986.7	51554.5	69938	41721.7		4.20623	4.67693	4.68075	4.68611	4.80609	4.71227	4.84471	4.62036
P05942	P05942	5	5	Protein S100-A4	S100a4	1	5	5	5	42.6	42.6	11.776	0	79.319		0.706517	0.205276		9.50694e+06	1.46343e+07	1.51805e+07	1.43694e+07	9.91626e+06	4.35665e+06	1.892e+07	4.74068e+06		6.97804	7.16537	7.18129	7.15744	6.99635	6.63915	7.27692	6.67584
Q62764	Q62764	2	2	Y-box-binding protein 3	Ybx3	1	5	2	2	16.9	8	38.851	0.00075586	6.4697		0.531367	0.205638		14636.4	31055.3	47255.3	64924.6	5359.32	47300.1	15238	15990.2		4.16543	4.49214	4.67445	4.81241	3.72911	4.67486	4.18293	4.20385
Q99N27	Q99N27	4	4	Sorting nexin-1	Snx1	1	4	4	4	8.8	8.8	59.044	0	18.967		1.30228	0.207216		173189	159449	152660	77055.5	150423	173259	172966	235694		5.23852	5.20262	5.18372	4.8868	5.17731	5.2387	5.23796	5.37235
Q63321	Q63321	22	22	Procollagen-lysine,2-oxoglutarate 5-dioxygenase 1	Plod1	1	22	22	22	38.7	38.7	83.611	0	189.06		1.17198	0.20756		790143	959830	749841	1.18627e+06	1.26588e+06	985333	1.08922e+06	979606		5.89771	5.98219	5.87497	6.07418	6.10239	5.99358	6.03712	5.99105
P62853	P62853	7	7	40S ribosomal protein S25	Rps25	1	7	7	7	36	36	13.742	0	137.53		0.877267	0.209461		4.4386e+07	4.95147e+07	3.61905e+07	4.40504e+07	3.25269e+07	3.55836e+07	4.37535e+07	4.09046e+07		7.64725	7.69473	7.55859	7.64395	7.51224	7.55125	7.64101	7.61177
Q2KN99	Q2KN99	2	2	Cytospin-A	Specc1l	1	2	2	2	2.6	2.6	124.34	0.0041696	4.6405		0.704162	0.209732		11229.4	17727.5	14630.1	16767.3	17735.9	3930.09	8435.03	12398.2		4.05036	4.24865	4.16525	4.22446	4.24885	3.5944	3.92609	4.09336
Q64550	Q64550	1	1	UDP-glucuronosyltransferase 1-1	Ugt1a1	1	4	1	1	7.7	1.5	59.662	0.005457	4.3349		2.59254	0.210273		111991	165642	858.487	200073	568566	161767	313747	196619		5.04918	5.21917	2.93373	5.30119	5.75478	5.20889	5.49658	5.29363
Q64057	Q64057	18	18	Alpha-aminoadipic semialdehyde dehydrogenase	Aldh7a1	1	18	18	18	45.3	45.3	58.748	0	158.72		1.1272	0.210369		1.55434e+06	1.25783e+06	1.45154e+06	1.59434e+06	1.67123e+06	1.37967e+06	1.66218e+06	1.8901e+06		6.19155	6.09962	6.16183	6.20258	6.22304	6.13978	6.22068	6.27649
P23965	P23965	4	4	Enoyl-CoA delta isomerase 1, mitochondrial	Eci1	1	4	4	4	17	17	32.254	0	15.392		1.19987	0.210916		185144	227162	220818	359543	334878	262546	300949	292695		5.26751	5.35634	5.34404	5.55575	5.52489	5.41921	5.47849	5.46641
Q5I0C3	Q5I0C3	3	3	Methylcrotonoyl-CoA carboxylase subunit alpha, mitochondrial	Mccc1	1	3	3	3	6.4	6.4	79.329	0	10.295		0.713741	0.211209		30289.1	56239.5	39109	40085.6	42978.4	13189.5	32681.7	29433.8		4.48129	4.75004	4.59228	4.60299	4.63325	4.12023	4.51431	4.46885
Q5XII0	Q5XII0	4	4	Mammalian ependymin-related protein 1	Epdr1	1	4	4	4	17.9	17.9	25.639	0	11.865		1.57033	0.211617		42270.4	248033	309810	260376	272239	318276	438497	322238		4.62604	5.39451	5.4911	5.4156	5.43495	5.5028	5.64197	5.50818
Q80W89	Q80W89	3	3	NADH dehydrogenase [ubiquinone] 1 alpha subcomplex subunit 11	Ndufa11	1	3	3	3	35.5	35.5	14.854	0	18.997		0.776453	0.212353		742151	956018	1.00207e+06	735824	696554	359689	793367	818330		5.87049	5.98047	6.0009	5.86677	5.84295	5.55593	5.89947	5.91293
Q5XI41	Q5XI41	2	2	Translocating chain-associated membrane protein 1	Tram1	1	2	2	2	4	4	43.03	0.006734	4.0767		0.535738	0.212388		178580	163087	201603	161450	212043	55495.5	108631	1375.15		5.25183	5.21242	5.3045	5.20804	5.32642	4.74426	5.03595	3.13835
Q68FR6	Q68FR6	18	18	Elongation factor 1-gamma	Eef1g	1	18	18	18	43	43	50.06	0	255.9		1.13115	0.216055		6.19638e+06	4.6003e+06	6.07894e+06	6.33769e+06	7.04305e+06	5.92236e+06	7.27358e+06	6.01878e+06		6.79214	6.66279	6.78383	6.80193	6.84776	6.77249	6.86175	6.77951
Q71UF4	Q71UF4	10	10	Histone-binding protein RBBP7	Rbbp7	1	10	10	10	40.7	40.7	47.82	0	75.109		1.23567	0.21631		1.84079e+06	1.444e+06	1.76756e+06	2.29523e+06	2.80854e+06	1.97069e+06	1718680	2.58124e+06		6.265	6.15957	6.24737	6.36083	6.44848	6.29462	6.2352	6.41183
Q5QD51	Q5QD51	3	3	A-kinase anchor protein 12	Akap12	1	3	3	3	2.7	2.7	181.11	0	12.724		0.606966	0.216698		21303.4	29844.5	40125	28201.8	20928.5	2664.28	27335.6	21588.7		4.32845	4.47486	4.60342	4.45028	4.32074	3.42558	4.43673	4.33423
P52020	P52020	1	1	Squalene monooxygenase	Sqle	1	1	1	1	2.8	2.8	64.023	0.0097593	3.6599		0.768168	0.216911		29185.3	19647.8	21840.8	16832.9	20783.2	9910.88	17508	19017.8		4.46516	4.29331	4.33927	4.22616	4.31771	3.99611	4.24324	4.27916
CON__P13645;Q6IFW6;CON__P02535-1;CON__P08730-1;CON__Q148H6;CON__Q7Z3Y7;CON__P05784;CON__Q7Z3Z0;CON__Q7Z3Y8;CON__Q9Z2K1;CON__Q3ZAW8;CON__Q2M2I5;Q5BJY9;CON__Q92764;CON__Q14532;CON__A2AB72;CON__O76015;CON__O76013;CON__Q7Z3Y9;CON__Q99456;Q6IFW2;Q6IFX0;Q6IFW8;Q6IFX1	CON__P13645	22;10;8;4;3;3;2;2;2;2;2;2;2;1;1;1;1;1;1;1;1;1;1;1	17;6;4;0;1;1;0;1;1;0;0;0;0;0;0;0;0;0;0;0;0;0;0;0			24	22	22	17	35.1	29.2	59.51	0	188.59		0.649552	0.216931		931685	437770	774883	452134	142491	437488	265534	841031		5.96927	5.64125	5.88924	5.65527	5.15379	5.64097	5.42412	5.92481
P63159	P63159	10	9	High mobility group protein B1	Hmgb1	1	10	10	9	35.3	29.8	24.893	0	147.06		1.20425	0.21866		2.52987e+07	3.28843e+07	2.65572e+07	2.79535e+07	3.02234e+07	2.57513e+07	4.28807e+07	3.68565e+07		7.4031	7.51699	7.42418	7.44644	7.48034	7.4108	7.63226	7.56651
P10688	P10688	6	6	1-phosphatidylinositol 4,5-bisphosphate phosphodiesterase delta-1	Plcd1	1	6	6	6	12.3	12.3	85.961	0	21.836		1.31456	0.221433		52195.1	193454	89048	119538	166294	149415	148911	132498		4.71763	5.28658	4.94962	5.07751	5.22088	5.17439	5.17293	5.12221
Q5U204	Q5U204	5	5	Ragulator complex protein LAMTOR3	Lamtor3	1	5	5	5	62.9	62.9	13.58	0	44.907		0.727089	0.223453		1.39215e+06	2.82383e+06	2.69095e+06	1.87149e+06	1.85507e+06	1.07126e+06	2.20945e+06	1.24691e+06		6.14369	6.45084	6.42991	6.27219	6.26836	6.0299	6.34428	6.09584
P81795	P81795	16	4	Eukaryotic translation initiation factor 2 subunit 3	Eif2s3	1	16	16	4	43.6	11.2	51.079	0	141.63		0.659552	0.224749		371321	519504	401310	512165	61369.7	371769	393597	363294		5.56975	5.71559	5.60348	5.70941	4.78795	5.57027	5.59505	5.56026
P11530	P11530	2	2	Dystrophin	Dmd	1	2	2	2	0.6	0.6	425.82	0.0060893	4.1669		1.31138	0.225049		1383.71	2694.36	2884.8	3155	3332.7	2580.36	4411.06	2944.24		3.14105	3.43046	3.46012	3.499	3.5228	3.41168	3.64454	3.46897
Q05962	Q05962	13	6	ADP/ATP translocase 1	Slc25a4	1	13	13	6	50.7	20.8	32.989	0	238.25		1.39948	0.225114		3.04551e+06	2.29879e+06	3.30303e+06	3.80042e+06	6.19893e+06	2.57467e+06	5.05885e+06	3.58797e+06		6.48366	6.3615	6.51891	6.57983	6.79232	6.41072	6.70405	6.55485
Q5U2Z3	Q5U2Z3	3	3	Nucleosome assembly protein 1-like 4	Nap1l4	1	4	3	3	13.7	11.1	43.916	0	27.146		1.20831	0.225123		469543	324141	292588	346579	540119	442486	335785	412931		5.67168	5.51073	5.46626	5.5398	5.73249	5.6459	5.52606	5.61588
P39032	P39032	4	4	60S ribosomal protein L36	Rpl36	1	4	4	4	21	21	12.268	0	27.558		2.07098	0.22556		4.05126e+06	3.12891e+06	2.0435e+06	1.02136e+06	1.2199e+07	2.60945e+06	3.27713e+06	3.13174e+06		6.60759	6.49539	6.31037	6.00918	7.08632	6.41655	6.51549	6.49579
Q3B8Q1	Q3B8Q1	15	15	Nucleolar RNA helicase 2	Ddx21	1	15	15	15	24.3	24.3	85.965	0	51.413		1.20492	0.22686		217537	341471	211532	325287	274204	323239	401038	321907		5.33753	5.53335	5.32538	5.51227	5.43807	5.50952	5.60319	5.50773
P36876;P56932;P36877;P97888	P36876;P56932	6;3;2;2	6;3;2;2	Serine/threonine-protein phosphatase 2A 55 kDa regulatory subunit B alpha isoform;Serine/threonine-protein phosphatase 2A 55 kDa regulatory subunit B delta isoform	Ppp2r2a;Ppp2r2d	4	6	6	6	20.1	20.1	51.677	0	28.332		1.13752	0.227778		284733	255304	236452	322712	267260	286455	351453	345197		5.45444	5.40706	5.37374	5.50882	5.42693	5.45706	5.54587	5.53807
Q6MG08	Q6MG08	7	7	ATP-binding cassette sub-family F member 1	Abcf1	1	7	7	7	13.3	13.3	95.251	0	41.441		0.654529	0.227813		89597.7	217182	130011	249144	71368.6	140082	131638	105876		4.9523	5.33682	5.11398	5.39645	4.85351	5.14638	5.11938	5.0248
P18420	P18420	12	12	Proteasome subunit alpha type-1	Psma1	1	12	12	12	57.4	57.4	29.517	0	96.301		1.17646	0.228015		2.531e+06	2.03512e+06	3.1512e+06	2.80058e+06	3.14703e+06	2.82135e+06	3.79231e+06	2.61322e+06		6.40329	6.30859	6.49848	6.44725	6.4979	6.45046	6.5789	6.41718
Q5XI68	Q5XI68	2	2	Protein Dr1	Dr1	1	2	2	2	21	21	19.429	0	10.908		0.799994	0.228517		196941	271017	392569	293758	242243	210263	233430	237485		5.29434	5.433	5.59392	5.46799	5.38425	5.32276	5.36816	5.37564
Q6PCU2	Q6PCU2	3	3	V-type proton ATPase subunit E 1	Atp6v1e1	1	3	3	3	14.6	14.6	26.128	0	14.398		0.68103	0.229515		335958	514742	333353	674437	385830	130538	237817	511501		5.52628	5.71159	5.5229	5.82894	5.5864	5.11574	5.37624	5.70885
Q63691	Q63691	5	5	Monocyte differentiation antigen CD14	Cd14	1	5	5	5	16.4	16.4	40.053	0	21.975		0.88358	0.229528		620950	515646	567450	637076	606453	568822	416000	477295		5.79306	5.71235	5.75393	5.80419	5.7828	5.75498	5.61909	5.67879
Q561S0	Q561S0	8	8	NADH dehydrogenase [ubiquinone] 1 alpha subcomplex subunit 10, mitochondrial	Ndufa10	1	8	8	8	37.5	37.5	40.493	0	38.213		1.23214	0.231812		438264	313607	515849	368584	384146	660374	505482	466159		5.64174	5.49639	5.71252	5.56654	5.5845	5.81979	5.70371	5.66853
Q6AXV4	Q6AXV4	7	7	Sorting and assembly machinery component 50 homolog	Samm50	1	7	7	7	20.9	20.9	51.96	0	23.169		1.32155	0.23203		169425	92877.7	164825	189730	257081	170923	244285	142923		5.22898	4.96791	5.21702	5.27814	5.41007	5.2328	5.3879	5.1551
Q6P9U3	Q6P9U3	6	6	COMM domain-containing protein 3	Commd3	1	6	6	6	42.6	42.6	21.932	0	21.095		1.24157	0.23265		278010	320385	698594	486773	523542	555211	527127	608782		5.44406	5.50567	5.84422	5.68733	5.71895	5.74446	5.72192	5.78446
P83941	P83941	6	6	Transcription elongation factor B polypeptide 1	Tceb1	1	6	6	6	65.2	65.2	12.473	0	68.879		0.706288	0.23322		3.79021e+06	3.32584e+06	2.30656e+06	2.82286e+06	3.69448e+06	3.11965e+06	705215	1.12949e+06		6.57866	6.5219	6.36296	6.45069	6.56755	6.49411	5.84832	6.05288
P17136;P63164	P17136;P63164	3;3	3;3	Small nuclear ribonucleoprotein-associated protein B;Small nuclear ribonucleoprotein-associated protein N	Snrpb;Snrpn	2	3	3	3	13.6	13.6	21.594	0	9.9309		1.31543	0.234852		1.15389e+06	847489	1.05614e+06	1.11359e+06	2.05106e+06	959843	1.37899e+06	1.09691e+06		6.06216	5.92813	6.02372	6.04672	6.31198	5.9822	6.13956	6.04017
P43138	P43138	12	12	DNA-(apurinic or apyrimidinic site) lyase;DNA-(apurinic or apyrimidinic site) lyase, mitochondrial	Apex1	1	12	12	12	47.9	47.9	35.538	0	114.02		1.24817	0.235383		1.03486e+06	1.23947e+06	1.82398e+06	1.78459e+06	1.4237e+06	2.39517e+06	1815029	1.70894e+06		6.01488	6.09324	6.26102	6.25154	6.15342	6.37934	6.25888	6.23273
P80349	P80349	2	2	Fuctinin-3		1	3	2	2	84.6	84.6	4.4796	0	8.6991		1.37197	0.236211		659582	700012	896924	228530	859118	863840	656457	1.03e+06		5.81927	5.84511	5.95276	5.35894	5.93405	5.93643	5.81721	6.01284
Q5XID1	Q5XID1	2	2	Anamorsin	Ciapin1	1	2	2	2	7.4	7.4	33.041	0.005472	4.3546		0.805657	0.236841		107086	77225.3	103780	88316.7	99441.9	90509.6	45637	67667.2		5.02973	4.88776	5.01611	4.94604	4.99757	4.95669	4.65932	4.83038
Q9JJ31	Q9JJ31	4	4	Cullin-5	Cul5	1	4	4	4	5.8	5.8	90.889	0	11.432		1.19821	0.236944		29191.1	38874.8	28326.7	55464.4	49438.3	49236.4	42293.1	40988.4		4.46525	4.58967	4.4522	4.74401	4.69406	4.69229	4.62627	4.61266
Q7M767	Q7M767	5	5	Ubiquitin-conjugating enzyme E2 variant 2	Ube2v2	1	5	5	5	29	29	16.353	0	24.408		1.16239	0.237		2.54235e+06	2.86193e+06	1.97837e+06	2.14651e+06	2.90542e+06	2.15989e+06	2.98135e+06	3.02999e+06		6.40523	6.45666	6.29631	6.33173	6.46321	6.33443	6.47441	6.48144
P27952	P27952	12	12	40S ribosomal protein S2	Rps2	1	12	12	12	48.5	48.5	31.231	0	163.19		1.17437	0.237457		7.40311e+06	6.63091e+06	7.83449e+06	1.00889e+07	9.22134e+06	8.1053e+06	1.1821e+07	8.38228e+06		6.86941	6.82157	6.89401	7.00384	6.96479	6.90877	7.07265	6.92336
P17077	P17077	9	9	60S ribosomal protein L9	Rpl9	1	9	9	9	60.9	60.9	21.893	0	249.74		1.3191	0.237558		7.41053e+06	8.35639e+06	1.33839e+07	1.41304e+07	1.40419e+07	1.22452e+07	2.03697e+07	1.04354e+07		6.86985	6.92202	7.12658	7.15016	7.14743	7.08797	7.30898	7.01851
Q4FZX7	Q4FZX7	8	8	Signal recognition particle receptor subunit beta	Srprb	1	8	8	8	41.6	41.6	29.569	0	28.135		1.34768	0.238273		279424	183818	326572	385636	251057	351707	462778	518585		5.44626	5.26439	5.51398	5.58618	5.39977	5.54618	5.66537	5.71482
P27615	P27615	9	9	Lysosome membrane protein 2	Scarb2	1	9	9	9	20.7	20.7	54.09	0	53.956		1.15535	0.239349		383145	395549	400746	630077	496840	573383	475654	544741		5.58336	5.5972	5.60287	5.79939	5.69622	5.75845	5.67729	5.73619
O70513	O70513	3	3	Galectin-3-binding protein	Lgals3bp	1	3	3	3	8.2	8.2	63.742	0	8.3225		1.22047	0.239672		54785.2	68476.7	76182.6	98385.6	80261.6	112248	99186.1	71797.7		4.73866	4.83554	4.88186	4.99293	4.90451	5.05018	4.99645	4.85611
CON__P13645;Q6IFW6;CON__P02535-1;CON__P08730-1;CON__Q148H6;CON__Q7Z3Y7;CON__P05784;CON__Q7Z3Z0;CON__Q7Z3Y8;CON__Q9Z2K1;CON__Q3ZAW8;CON__Q2M2I5;Q5BJY9;CON__Q92764;CON__Q14532;CON__A2AB72;CON__O76015;CON__O76013;CON__Q7Z3Y9;CON__Q99456;Q6IFW2;Q6IFX0;Q6IFW8;Q6IFX1	CON__P13645	22;10;8;4;3;3;2;2;2;2;2;2;2;1;1;1;1;1;1;1;1;1;1;1	17;6;4;0;1;1;0;1;1;0;0;0;0;0;0;0;0;0;0;0;0;0;0;0			24	22	22	17	35.1	29.2	59.51	0	188.59		2.05733	0.240014		152746	104463	118713	126263	62648.6	333569	309961	326985		5.18397	5.01896	5.0745	5.10128	4.79691	5.52319	5.49131	5.51453
Q66HA6	Q66HA6	10	10	ADP-ribosylation factor-like protein 8B	Arl8b	1	10	10	10	61.8	61.8	21.539	0	73.777		0.725554	0.240362		2.09297e+06	3.96073e+06	2.95096e+06	2.34107e+06	3.12222e+06	1.06939e+06	2.73904e+06	1.30129e+06		6.32076	6.59777	6.46996	6.36941	6.49446	6.02913	6.4376	6.11437
Q3T1K5	Q3T1K5	11	9	F-actin-capping protein subunit alpha-2	Capza2	1	11	11	9	56.3	46.9	32.967	0	159.57		1.18332	0.240534		1.22897e+06	1.31345e+06	2.37646e+06	1.59678e+06	1.79738e+06	2.16574e+06	1845598	1.9014e+06		6.08954	6.11841	6.37593	6.20324	6.25464	6.33561	6.26614	6.27907
Q00715;Q00729	Q00715;Q00729	10;7	10;7	Histone H2B type 1;Histone H2B type 1-A	Hist1h2ba	2	10	10	10	65.6	65.6	13.99	0	323.31		1.12962	0.24146		7.86229e+08	5.59528e+08	6.11564e+08	7.03945e+08	6.42862e+08	8.35482e+08	7.17749e+08	8.10128e+08		8.89555	8.74782	8.78644	8.84754	8.80812	8.92194	8.85597	8.90855
Q3B7D9	Q3B7D9	2	2	RNA-binding protein 43	Rbm43	1	2	2	2	7.6	7.6	38.866	0.0079947	3.9358		0.687061	0.241693		31126.8	32011.4	33084.7	45166.9	51239.1	24536	3839.19	17529.1		4.49313	4.5053	4.51963	4.65482	4.7096	4.3898	3.58424	4.24376
Q9ER24	Q9ER24	9	9	Ataxin-10	Atxn10	1	9	9	9	24.6	24.6	53.726	0	51.103		1.28495	0.243756		602838	325143	523975	635141	499845	565760	887350	728851		5.7802	5.51207	5.71931	5.80287	5.69884	5.75263	5.94809	5.86264
Q5M819	Q5M819	3	3	Phosphoserine phosphatase	Psph	1	3	3	3	14.7	14.7	24.967	0	9.023		0.674467	0.24506		162352	93817.3	289312	184287	84468.2	137866	138113	131757		5.21046	4.97228	5.46137	5.26549	4.92669	5.13946	5.14023	5.11977
Q5M9I5	Q5M9I5	2	2	Cytochrome b-c1 complex subunit 6, mitochondrial	Uqcrh	1	2	2	2	37.1	37.1	10.424	0	22.329		1.30296	0.245424		470232	868395	208004	532420	683438	700918	698248	626320		5.67231	5.93872	5.31807	5.72625	5.8347	5.84567	5.84401	5.7968
P41123	P41123	8	8	60S ribosomal protein L13	Rpl13	1	8	8	8	38.4	38.4	24.309	0	138.82		0.839559	0.245807		7.03945e+06	8.19631e+06	6.97952e+06	9.89419e+06	8.04905e+06	7.3438e+06	4.71841e+06	6.84655e+06		6.84754	6.91362	6.84383	6.99538	6.90574	6.86592	6.6738	6.83547
P12785	P12785	63	63	Fatty acid synthase;[Acyl-carrier-protein] S-acetyltransferase;[Acyl-carrier-protein] S-malonyltransferase;3-oxoacyl-[acyl-carrier-protein] synthase;3-oxoacyl-[acyl-carrier-protein] reductase;3-hydroxyacyl-[acyl-carrier-protein] dehydratase;Enoyl-[acyl-carrier-protein] reductase;Oleoyl-[acyl-carrier-protein] hydrolase	Fasn	1	63	63	63	35.1	35.1	272.65	0	323.31		0.831894	0.246746		1.21724e+06	1.59152e+06	1.28756e+06	1.51877e+06	1.64595e+06	796130	1.21814e+06	1.01094e+06		6.08538	6.20181	6.10977	6.18149	6.21642	5.90098	6.0857	6.00472
P60522;Q0VGK0	P60522;Q0VGK0	2;1	1;0	Gamma-aminobutyric acid receptor-associated protein-like 2;Gamma-aminobutyric acid receptor-associated protein-like 1	Gabarapl2;Gabarapl1	2	2	2	1	12.8	6.8	13.667	0.0061266	4.2992		0.513382	0.247243		174345	229039	300973	197132	137574	990.418	158745	165499		5.24141	5.35991	5.47853	5.29476	5.13854	2.99582	5.2007	5.21879
F1LQ48	F1LQ48	13	13		Hnrnpl	1	13	13	13	29.9	29.9	67.902	0	72.684		1.20539	0.248825		1.30766e+06	1.63705e+06	1.61715e+06	1.34263e+06	1.23559e+06	2.07564e+06	2.04385e+06	1.76215e+06		6.1165	6.21406	6.20875	6.12796	6.09188	6.31715	6.31045	6.24604
P38652	P38652	7	7	Phosphoglucomutase-1	Pgm1	1	7	7	7	15.3	15.3	61.402	0	19.476		0.824528	0.24905		110478	137013	117015	165682	91477.1	157528	85021	103129		5.04327	5.13676	5.06824	5.21927	4.96131	5.19736	4.92953	5.01338
Q80Z29	Q80Z29	9	9	Nicotinamide phosphoribosyltransferase	Nampt	1	9	9	9	24.8	24.8	55.437	0	80.154		0.753466	0.249751		523740	915514	430649	542986	545820	325970	566631	379608		5.71912	5.96166	5.63412	5.73479	5.73705	5.51318	5.7533	5.57934
Q63190	Q63190	2	2	Emerin	Emd	1	2	2	2	7.3	7.3	29.675	0.0042254	4.8968		0.622762	0.250071		33945.4	57259.3	98072.3	72860.7	7320.77	75831.7	26604	53492.9		4.53078	4.75785	4.99155	4.86249	3.86456	4.87985	4.42495	4.7283
Q5XI22	Q5XI22	7	7	Acetyl-CoA acetyltransferase, cytosolic	Acat2	1	7	7	7	28.2	28.2	41.108	0	67.892		0.791816	0.250248		2.441e+06	1.90784e+06	3.58524e+06	3.36441e+06	2.13899e+06	1.97798e+06	2.7871e+06	2.04224e+06		6.38757	6.28054	6.55452	6.52691	6.33021	6.29622	6.44515	6.31011
P18666;Q64122	P18666	2;1	2;1	Myosin regulatory light chain 12B	Myl12b	2	11	2	2	66.3	22.1	19.838	0	77.883		2.08959	0.250394		351138	621625	864723	502645	2.54971e+06	742322	1.20943e+06	388442		5.54548	5.79353	5.93688	5.70126	6.40649	5.87059	6.08258	5.58933
Q5EB77	Q5EB77	9	9	Ras-related protein Rab-18	Rab18	1	9	9	9	56.8	56.8	22.976	0	40.866		1.26046	0.251522		662392	627604	922216	747379	1.2417e+06	762954	1.05919e+06	666615		5.82112	5.79769	5.96483	5.87354	6.09402	5.8825	6.02497	5.82387
Q9Z2P5	Q9Z2P5	3	3	Receptor-interacting serine/threonine-protein kinase 3	Ripk3	1	3	3	3	7.7	7.7	52.217	0	7.2183		0.536748	0.251595		25909.6	98107.6	119152	103202	56416.1	61786.5	48654	19057.1		4.41346	4.9917	5.0761	5.01369	4.7514	4.79089	4.68712	4.28006
P21670	P21670	7	7	Proteasome subunit alpha type-4	Psma4	1	7	7	7	30.3	30.3	29.497	0	58.751		0.751509	0.25252		1.47845e+06	3.40993e+06	2.16644e+06	1.95548e+06	1.26611e+06	1.70644e+06	1776715	2.02206e+06		6.16981	6.53275	6.33575	6.29125	6.10247	6.23209	6.24962	6.30579
B2RZC9	B2RZC9	1	1	Keratinocyte-associated protein 2	Krtcap2	1	1	1	1	12.5	12.5	14.662	0	17.545		0.838306	0.252909		894258	856617	794022	558003	548461	590398	665880	796441		5.95146	5.93279	5.89983	5.74664	5.73915	5.77114	5.8234	5.90115
Q4V8K5	Q4V8K5	2	2	BRO1 domain-containing protein BROX	Brox	1	2	2	2	7.1	7.1	46.191	0	10.655		1.31041	0.253516		37863.2	84735	39779.3	116411	88109.6	106603	69384	101231		4.57822	4.92806	4.59966	5.06599	4.94502	5.02777	4.84126	5.00532
Q71UE8	Q71UE8	3	3	NEDD8	Nedd8	1	3	3	3	45.7	45.7	8.9723	0	35.502		0.687463	0.253941		6.12827e+06	1.16816e+07	1.43257e+07	8.24866e+06	6.074e+06	2.55152e+06	1.32e+07	5.93709e+06		6.78734	7.0675	7.15612	6.91638	6.78348	6.4068	7.12058	6.77357
Q6P6V0;CON__Q3ZBD7	Q6P6V0	21;4	21;4	Glucose-6-phosphate isomerase	Gpi	2	21	21	21	48.9	48.9	62.826	0	323.31		1.0982	0.255562		4.57304e+06	3.53772e+06	3.78266e+06	4.86664e+06	4.48422e+06	4.63305e+06	4.35014e+06	4.93854e+06		6.66021	6.54872	6.5778	6.68723	6.65169	6.66587	6.6385	6.6936
P86182	P86182	7	7	Coiled-coil domain-containing protein 22	Ccdc22	1	7	7	7	12	12	70.854	0	14.807		0.849991	0.256167		83097.4	61004.5	88224.3	65626.5	74325.1	47899.8	67866.5	63165.6		4.91959	4.78536	4.94559	4.81708	4.87114	4.68033	4.83166	4.80048
O35964;O35179	O35964;O35179	2;1	2;1	Endophilin-A2;Endophilin-A1	Sh3gl1;Sh3gl2	2	2	2	2	7.1	7.1	41.492	0.00075643	6.4991		1.68485	0.25876		6054.51	34763.7	49709.3	60895.2	27513.5	65700.6	80999	80911		3.78208	4.54113	4.69644	4.78458	4.43955	4.81757	4.90848	4.90801
Q641Z4	Q641Z4	3	3	Cyclin-dependent kinase 9	Cdk9	1	4	3	3	11	8.9	42.761	0.0007391	6.0791		0.830182	0.258779		82441.4	61478.7	75096.5	74648.6	37697.4	56971.7	68049	81077.3		4.91615	4.78872	4.87562	4.87302	4.57631	4.75566	4.83282	4.9089
P38062	P38062	2	2	Methionine aminopeptidase 2	Metap2	1	2	2	2	8.4	8.4	53.051	0	10.329		0.32961	0.258884		81080.9	56074.6	6472.43	82888.9	22626.6	23824.6	15092	13119		4.90892	4.74877	3.81107	4.9185	4.35462	4.37703	4.17875	4.1179
Q6IRE4	Q6IRE4	4	4	Tumor susceptibility gene 101 protein	Tsg101	1	4	4	4	14.1	14.1	44.077	0	8.4514		1.24715	0.25967		91762.9	85049.8	113696	119421	159805	89647.9	153929	107861		4.96267	4.92967	5.05574	5.07708	5.20359	4.95254	5.18732	5.03287
Q8CFN2;Q9JJL4	Q8CFN2	10;1	9;0	Cell division control protein 42 homolog	Cdc42	2	10	10	9	62.8	57.1	21.258	0	215.37		1.26379	0.25992		1.42058e+07	2.07495e+07	3.08188e+07	2.16199e+07	1.95776e+07	2.72667e+07	3.55749e+07	2.80281e+07		7.15246	7.31701	7.48882	7.33485	7.29176	7.43563	7.55114	7.44759
CON__P04264	CON__P04264	18	10			1	20	18	10	30.1	16.6	66.017	0	124.28		0.37049	0.26013		879943	122188	491575	107005	131548	157893	36400.3	267206		5.94445	5.08703	5.69159	5.0294	5.11908	5.19836	4.5611	5.42685
Q63632	Q63632	3	3	Solute carrier family 12 member 4	Slc12a4	1	3	3	3	2	2	120.63	0	6.6198		1.29994	0.261047		9826.79	16935.2	27839.1	19286.6	19838.3	30689.6	26963.2	18558.1		3.99241	4.22879	4.44466	4.28526	4.29751	4.48699	4.43077	4.26853
Q04462	Q04462	35	35	Valine--tRNA ligase	Vars	1	35	35	35	37.8	37.8	140.37	0	323.31		1.31858	0.261165		361670	454169	507894	633536	688415	382542	854334	655517		5.55831	5.65722	5.70577	5.80177	5.83785	5.58268	5.93163	5.81658
Q794F9	Q794F9	6	6	4F2 cell-surface antigen heavy chain	Slc3a2	1	6	6	6	16.1	16.1	58.071	0	16.746		1.29677	0.261617		51123.5	66975.9	140204	91568.7	104050	81437.9	145246	122970		4.70862	4.82592	5.14676	4.96175	5.01724	4.91083	5.1621	5.0898
Q9WV97	Q9WV97	3	3	Mitochondrial import inner membrane translocase subunit Tim9	Timm9	1	3	3	3	38.2	38.2	10.376	0	8.1499		0.632534	0.261691		731469	537479	212547	326905	218965	207832	265090	451987		5.8642	5.73036	5.32745	5.51442	5.34037	5.31771	5.42339	5.65513
B0K025	B0K025	3	3	Oligosaccharyltransferase complex subunit OSTC	Ostc	1	3	3	3	18.8	18.8	16.815	0	19.085		0.672226	0.261694		1.54983e+06	2.40342e+06	2.02735e+06	1.83607e+06	1.97975e+06	1.40837e+06	192953	1.67349e+06		6.19028	6.38083	6.30693	6.26389	6.29661	6.14872	5.28545	6.22362
Q6AYA1	Q6AYA1	3	3	H/ACA ribonucleoprotein complex subunit 1	Gar1	1	3	3	3	11.1	11.1	23.01	0	7.1392		1.50501	0.262873		150189	75629.5	202523	157671	100432	243477	287594	250451		5.17664	4.87869	5.30647	5.19775	5.00187	5.38646	5.45878	5.39872
Q99J82	Q99J82	5	5	Integrin-linked protein kinase	Ilk	1	5	5	5	16.8	16.8	51.373	0	15.786		1.20147	0.262979		261067	269438	187711	171152	272544	222109	230222	343677		5.41675	5.43046	5.27349	5.23338	5.43544	5.34657	5.36215	5.53615
Q99PK0	Q99PK0	3	3	Pre-mRNA-splicing factor SYF1	Xab2	1	3	3	3	3.6	3.6	99.996	0.00074516	6.2214		2.09186	0.263394		6984.23	3980.87	6290.02	11853	3539.84	24369.3	13742.5	19238.4		3.84412	3.59998	3.79865	4.07383	3.54898	4.38684	4.13807	4.28417
P11507;Q64578;P18596	P11507	19;6;4	19;6;4	Sarcoplasmic/endoplasmic reticulum calcium ATPase 2	Atp2a2	3	19	19	19	22	22	114.77	0	101.72		0.929571	0.263875		424662	427432	481869	521115	410772	422889	468275	422492		5.62804	5.63087	5.68293	5.71693	5.6136	5.62623	5.6705	5.62582
Q6AYH5	Q6AYH5	10	10	Dynactin subunit 2	Dctn2	1	10	10	10	34.8	34.8	44.147	0	52.945		0.835991	0.263931		655900	704844	780184	943392	810300	704520	424987	638656		5.81684	5.84809	5.8922	5.97469	5.90865	5.84789	5.62838	5.80527
Q66HG5	Q66HG5	6	6	Transmembrane 9 superfamily member 2	Tm9sf2	1	6	6	6	13.1	13.1	75.585	0	27.675		1.26235	0.264278		246325	344670	474742	558139	624329	560346	371693	493530		5.39151	5.5374	5.67646	5.74674	5.79541	5.74846	5.57018	5.69331
P06214	P06214	7	7	Delta-aminolevulinic acid dehydratase	Alad	1	7	7	7	21.8	21.8	36.031	0	52.638		1.14921	0.26488		721996	561304	657799	653195	658199	705433	963959	653797		5.85853	5.7492	5.81809	5.81504	5.81836	5.84846	5.98406	5.81544
Q64620	Q64620	5	5	Serine/threonine-protein phosphatase 6 catalytic subunit;Serine/threonine-protein phosphatase 6 catalytic subunit, N-terminally processed	Ppp6c	1	5	5	5	18.4	18.4	35.159	0	12.55		1.44074	0.266274		110341	75010.4	225683	68788.6	235409	87576.4	178771	189543		5.04274	4.87512	5.3535	4.83752	5.37182	4.94239	5.2523	5.27771
Q9WTT7	Q9WTT7	6	6	Basic leucine zipper and W2 domain-containing protein 2	Bzw2	1	7	6	6	17.2	15.5	48.049	0	19.327		1.68578	0.26633		256474	196222	241678	267021	185197	249848	444909	740748		5.40904	5.29275	5.38324	5.42655	5.26763	5.39768	5.64827	5.86967
Q5I0H3	Q5I0H3	1	1	Small ubiquitin-related modifier 1	Sumo1	1	1	1	1	11.9	11.9	11.557	0.0079681	3.8925		1.19324	0.26638		376198	310158	325038	324478	322710	449048	312511	509742		5.57542	5.49158	5.51193	5.51119	5.50881	5.65229	5.49487	5.70735
Q68FR9	Q68FR9	13	13	Elongation factor 1-delta	Eef1d	1	13	13	13	54.4	54.4	31.33	0	200.31		1.14999	0.267498		3.45738e+06	2.32344e+06	2.76539e+06	2.98888e+06	3.17205e+06	2.66243e+06	3.62969e+06	3.8011e+06		6.53875	6.36613	6.44176	6.47551	6.50134	6.42528	6.55987	6.57991
O35263	O35263	2	2	Platelet-activating factor acetylhydrolase IB subunit gamma	Pafah1b3	1	2	2	2	7.3	7.3	25.863	0.004158	4.6042		0.800734	0.268017		219665	154330	116424	178405	177563	114654	139418	103915		5.34176	5.18845	5.06604	5.25141	5.24935	5.05939	5.14432	5.01668
Q5I0D1	Q5I0D1	7	7	Glyoxalase domain-containing protein 4	Glod4	1	7	7	7	25.2	25.2	33.267	0	23.131		0.814576	0.26837		384685	482702	297101	441879	336226	262320	240602	469361		5.58511	5.68368	5.4729	5.6453	5.52663	5.41883	5.3813	5.67151
P04644	P04644	9	9	40S ribosomal protein S17	Rps17	1	9	9	9	59.3	59.3	15.51	0	193.02		0.758935	0.269324		1.71772e+07	1.46343e+07	2.35562e+07	1.00718e+07	1.25245e+07	1.22373e+07	9.68465e+06	1.52179e+07		7.23495	7.16537	7.3721	7.00311	7.09776	7.08768	6.98608	7.18235
Q6RJR6	Q6RJR6	1	1	Reticulon-3	Rtn3	1	1	1	1	1.2	1.2	101.52	0	7.0457		0.780452	0.270287		532266	348613	354858	283528	186338	392138	247078	360161		5.72613	5.54234	5.55005	5.4526	5.2703	5.59344	5.39283	5.5565
P11497	P11497	15	15	Acetyl-CoA carboxylase 1;Biotin carboxylase	Acaca	1	15	15	15	8.6	8.6	265.19	0	35.482		0.754712	0.271497		49294.3	67770.1	46594.2	62747.7	83688.1	13839.2	35596.2	37748		4.6928	4.83104	4.66833	4.7976	4.92266	4.14111	4.5514	4.57689
P10860	P10860	20	20	Glutamate dehydrogenase 1, mitochondrial	Glud1	1	20	20	20	42.3	42.3	61.415	0	165.06		0.846499	0.272096		2.19343e+06	1.73912e+06	2.03456e+06	2.11512e+06	1.81279e+06	1.85493e+06	1.05987e+06	2.11402e+06		6.34112	6.24033	6.30847	6.32534	6.25835	6.26833	6.02525	6.32511
P11598	P11598	33	33	Protein disulfide-isomerase A3	Pdia3	1	34	33	33	66.5	63.6	56.623	0	323.31		0.87421	0.272394		2.38331e+07	2.7316e+07	2.601e+07	2.74909e+07	2.71911e+07	2.54536e+07	1.56848e+07	2.31566e+07		7.37718	7.43642	7.41514	7.43919	7.43443	7.40575	7.19548	7.36467
P00406	P00406	4	4	Cytochrome c oxidase subunit 2	Mtco2	1	4	4	4	23.3	23.3	25.928	0	29.921		1.87209	0.272677		2.34789e+06	1.25423e+06	2.31425e+06	840887	7.06843e+06	1.91712e+06	2.11704e+06	1.54761e+06		6.37068	6.09838	6.36441	5.92474	6.84932	6.28265	6.32573	6.18966
Q8K4K5	Q8K4K5	2	2	Lethal(2) giant larvae protein homolog 1	Llgl1	1	2	2	2	2.6	2.6	112.49	0.0042046	4.8551		1.47333	0.272711		17566.5	13766.9	3119.33	38277.8	26271.1	15192.1	36781.5	28911.1		4.24468	4.13884	3.49406	4.58295	4.41948	4.18162	4.56563	4.46106
P63088	P63088	2	1	Serine/threonine-protein phosphatase PP1-gamma catalytic subunit	Ppp1cc	1	11	2	1	38.7	3.1	36.983	0	19.486		0.595707	0.273126		50771.9	70809.6	58503.3	46095.7	564.963	54537.3	39457	40178.1		4.70562	4.85009	4.76718	4.66366	2.75202	4.73669	4.59612	4.60399
B0BNE5	B0BNE5	7	7	S-formylglutathione hydrolase	Esd	1	7	7	7	37.9	37.9	31.363	0	26.878		1.0934	0.27538		983301	710767	903508	839563	840712	949484	994375	973608		5.99269	5.85173	5.95593	5.92405	5.92465	5.97749	5.99755	5.98838
P05964	P05964	6	6	Protein S100-A6	S100a6	1	6	6	6	76.4	76.4	10.035	0	159.28		0.8091	0.276053		2.23971e+08	1.36446e+08	1.56267e+08	1.49732e+08	1.96227e+08	1.09214e+08	9.35227e+07	1.40233e+08		8.35019	8.13496	8.19387	8.17531	8.29276	8.03828	7.97092	8.14685
Q62871	Q62871	9	9	Cytoplasmic dynein 1 intermediate chain 2	Dync1i2	1	9	9	9	23.2	23.2	71.177	0	34.039		1.44927	0.276668		163384	194714	289927	300416	158537	384558	407290	424161		5.21321	5.2894	5.46229	5.47772	5.20013	5.58496	5.6099	5.62753
O35824	O35824	8	8	DnaJ homolog subfamily A member 2	Dnaja2	1	8	8	8	27.2	27.2	45.765	0	72.735		1.17549	0.276677		556290	308241	476651	639266	593311	569926	634925	529841		5.7453	5.48889	5.6782	5.80568	5.77328	5.75582	5.80272	5.72415
Q6NX65	Q6NX65	4	4	Programmed cell death protein 10	Pdcd10	1	4	4	4	19.5	19.5	24.355	0	11.647		0.752001	0.277983		456176	531699	295173	651754	249141	409125	263926	532782		5.65913	5.72567	5.47008	5.81408	5.39645	5.61186	5.42148	5.72655
Q5U2X6	Q5U2X6	4	4	Coiled-coil domain-containing protein 47	Ccdc47	1	4	4	4	10.8	10.8	55.732	0	10.342		1.21415	0.278192		87551.1	85471.3	40620.7	97149.4	96554.7	103391	92456	84947.9		4.94226	4.93182	4.60875	4.98744	4.98477	5.01448	4.96594	4.92915
CON__P34955	CON__P34955	14	14			1	14	14	14	32.2	32.2	46.103	0	276.44		1.27993	0.278952		566784	673952	1.18181e+06	464050	626614	900902	1.16926e+06	997862		5.75342	5.82863	6.07255	5.66656	5.797	5.95468	6.06791	5.99907
P62856	P62856	4	4	40S ribosomal protein S26	Rps26	1	4	4	4	37.4	37.4	13.015	0	46.647		0.67746	0.279125		3.38382e+07	1.60916e+07	1.71455e+07	1.13051e+07	7.41316e+06	1.94531e+07	1.50214e+07	1.12119e+07		7.52941	7.2066	7.23415	7.05328	6.87	7.28899	7.17671	7.04968
P13668;P63043	P13668	9;1	7;1	Stathmin	Stmn1	2	9	9	7	40.9	34.9	17.288	0	163.7		1.08046	0.279597		6.36468e+06	7.44785e+06	6.31846e+06	7.39987e+06	6.95704e+06	6.75543e+06	7.83705e+06	8.19652e+06		6.80378	6.87203	6.80061	6.86922	6.84242	6.82965	6.89415	6.91363
Q66H98	Q66H98	12	12	Serum deprivation-response protein	Sdpr	1	12	12	12	34.5	34.5	46.386	0	76.857		1.29596	0.280475		1.84439e+06	1.24411e+06	1.79848e+06	1.88758e+06	1.27941e+06	2.62514e+06	2.61948e+06	2.25554e+06		6.26585	6.09486	6.25491	6.2759	6.10701	6.41915	6.41822	6.35325
CON__P35908;CON__Q3TTY5;Q6IG02	CON__P35908	25;4;4	18;2;2			3	25	25	18	48.8	38.3	65.865	0	254.78		0.0574038	0.280851		58666.2	3.85744e+06	51876.2	67258.8	27121.3	131135	19835.2	53547.1		4.76839	6.5863	4.71497	4.82775	4.43331	5.11772	4.29744	4.72874
Q9Z142	Q9Z142	1	1	Transmembrane protein 33	Tmem33	1	1	1	1	4.9	4.9	27.983	0	11.439		1.29395	0.28141		199020	163931	247906	228185	211720	218395	426045	229519		5.2989	5.21466	5.39429	5.35829	5.32576	5.33924	5.62946	5.36082
P24050	P24050	12	12	40S ribosomal protein S5;40S ribosomal protein S5, N-terminally processed	Rps5	1	12	12	12	47.5	47.5	22.878	0	105.18		1.16117	0.282897		2.79988e+06	4.86302e+06	3.39182e+06	5.14601e+06	4.81409e+06	5.05523e+06	4.19185e+06	4.75055e+06		6.44714	6.68691	6.53043	6.71147	6.68251	6.70374	6.62241	6.67674
P04764	P04764	24	19	Alpha-enolase	Eno1	1	24	24	19	74.7	57.1	47.127	0	323.31		0.861123	0.283161		2.9517e+07	3.13643e+07	2.89905e+07	3.32493e+07	3.32227e+07	2.80028e+07	1.67688e+07	2.8028e+07		7.47007	7.49644	7.46226	7.52178	7.52144	7.4472	7.2245	7.44759
O54980	O54980	1	1	Synaptogyrin-2	Syngr2	1	1	1	1	4.5	4.5	24.711	0.002149	5.2844		0.643607	0.283952		528208	474680	330574	487927	13061	424587	305930	428681		5.7228	5.6764	5.51927	5.68836	4.11598	5.62797	5.48562	5.63213
Q4KLF8	Q4KLF8	4	4	Actin-related protein 2/3 complex subunit 5	Arpc5	1	4	4	4	48.3	48.3	16.32	0	72.929		0.890435	0.284024		2.2275e+06	2.22214e+06	2.59061e+06	2.15942e+06	2.13119e+06	2.40216e+06	1.51007e+06	2.1483e+06		6.34782	6.34677	6.4134	6.33434	6.32862	6.3806	6.179	6.33209
Q6VV72	Q6VV72	7	7	Eukaryotic translation initiation factor 1A	Eif1a	1	7	7	7	45.1	45.1	16.502	0	48.778		0.872414	0.284401		2.27132e+06	2.76366e+06	2.94775e+06	3.57738e+06	2.7105e+06	2.74976e+06	2.46252e+06	2.16243e+06		6.35628	6.44149	6.46949	6.55357	6.43305	6.4393	6.39138	6.33494
P43244	P43244	16	16	Matrin-3	Matr3	1	16	16	16	23.7	23.7	94.446	0	132.09		1.29826	0.284843		1.22032e+06	1.08084e+06	844968	878515	1.93934e+06	840085	1.29119e+06	1.15441e+06		6.08647	6.03376	5.92684	5.94375	6.28765	5.92432	6.11099	6.06236
P84082	P84082	1	1	ADP-ribosylation factor 2	Arf2	1	9	1	1	58.6	5.5	20.746	1	-2		0.905027	0.285438		26281.2	40207.9	48955.6	23943	40834.3	890.916	82136.9	2287.56		4.41964	4.60431	4.6898	4.37918	4.61102	2.94984	4.91454	3.35937
P31232	P31232	17	16	Transgelin	Tagln	1	17	17	16	77.1	73.6	22.603	0	155.49		1.12489	0.286281		3.50202e+06	3.4963e+06	3.9416e+06	4.43916e+06	5.09447e+06	4.67105e+06	3.62537e+06	3.90882e+06		6.54432	6.54361	6.59567	6.6473	6.7071	6.66941	6.55935	6.59205
Q09167	Q09167	5	4	Serine/arginine-rich splicing factor 5	Srsf5	1	5	5	4	17.5	14.1	30.891	0	26.397		1.16218	0.287143		798316	532593	581286	667285	895467	820853	589977	691512		5.90218	5.7264	5.76439	5.82431	5.95205	5.91427	5.77084	5.8398
P19945	P19945	11	11	60S acidic ribosomal protein P0	Rplp0	1	11	11	11	53.6	53.6	34.215	0	323.31		1.06046	0.287392		1.15549e+07	1.0302e+07	1.21331e+07	1.14094e+07	1.30531e+07	1.24401e+07	1.10957e+07	1.15556e+07		7.06276	7.01292	7.08397	7.05726	7.11571	7.09482	7.04515	7.06279
Q5U305	Q5U305	3	2	ER lumen protein-retaining receptor 2	Kdelr2	1	3	3	2	18.9	13.7	24.454	0	38.961		0.941096	0.287435		50301.1	865393	1.14107e+06	705768	330722	2415.22	2.26294e+06	3725.34		4.70158	5.93721	6.05731	5.84866	5.51946	3.38296	6.35467	3.57117
Q5PQN7	Q5PQN7	4	4	Protein LZIC	Lzic	1	4	4	4	29.5	29.5	21.394	0	12.112		1.1538	0.287751		414233	494642	553312	568347	494814	499486	729634	618899		5.61724	5.69429	5.74297	5.75461	5.69444	5.69852	5.8631	5.79162
Q07803	Q07803	2	2	Elongation factor G, mitochondrial	Gfm1	1	2	2	2	2.9	2.9	83.456	0.00075188	6.326		1.30755	0.288126		15403.7	17193	16235.8	16532.4	21956	32855	16326.9	14330		4.18762	4.23535	4.21047	4.21834	4.34155	4.5166	4.2129	4.15625
B2GUZ5	B2GUZ5	8	8	F-actin-capping protein subunit alpha-1	Capza1	1	10	8	8	55.2	45.8	32.909	0	102.49		0.859059	0.288532		2.23134e+06	1.96718e+06	2.19045e+06	2.41568e+06	1.20377e+06	1.8976e+06	2.41352e+06	2.04882e+06		6.34857	6.29384	6.34053	6.38304	6.08054	6.2782	6.38265	6.3115
Q793F9;Q6GX84	Q793F9;Q6GX84	2;1	2;1	Vacuolar protein sorting-associated protein 4A;Fidgetin-like protein 1	Vps4a;Fignl1	2	2	2	2	4.6	4.6	48.906	0.0041609	4.6122		1.16262	0.291638		99415.6	85548	81412.3	98339.6	135106	87628.6	114241	87049.4		4.99745	4.93221	4.91069	4.99273	5.13068	4.94265	5.05782	4.93977
Q6P502	Q6P502	22	22	T-complex protein 1 subunit gamma	Cct3	1	22	22	22	44.2	44.2	60.646	0	212.04		1.12979	0.292248		3.28623e+06	3.0543e+06	2.93679e+06	3.53829e+06	3.58499e+06	3.28064e+06	4.5701e+06	3.04323e+06		6.5167	6.48491	6.46787	6.54879	6.55449	6.51596	6.65993	6.48333
P43278	P43278	3	3	Histone H1.0;Histone H1.0, N-terminally processed	H1f0	1	3	3	3	13.9	13.9	20.885	0	13.484		0.618804	0.292684		1.10692e+06	1.49649e+06	1.72549e+06	2.41248e+06	8623.89	2.0881e+06	1166127	908746		6.04412	6.17507	6.23691	6.38246	3.9357	6.31975	6.06675	5.95844
G3V7P1	G3V7P1	2	2	Syntaxin-12	Stx12	1	2	2	2	8.8	8.8	31.187	0.0021676	5.5104		1.27794	0.293254		44125.2	55593.8	109730	92527.6	79760.8	97637.9	75626	132884		4.64469	4.74503	5.04033	4.96627	4.90179	4.98962	4.87867	5.12347
Q4G075	Q4G075	8	8	Leukocyte elastase inhibitor A	Serpinb1a	1	8	8	8	23.2	23.2	42.726	0	23.622		1.12454	0.293487		385418	427450	347464	538503	438336	430754	491915	549398		5.58593	5.63088	5.54091	5.73119	5.64181	5.63423	5.69189	5.73989
P47875	P47875	10	10	Cysteine and glycine-rich protein 1	Csrp1	1	10	10	10	64.8	64.8	20.613	0	155.96		1.18789	0.295247		2.07328e+06	3.64822e+06	3.94608e+06	3.52843e+06	4.06817e+06	3.45732e+06	3.38257e+06	4.76731e+06		6.31666	6.56208	6.59617	6.54758	6.6094	6.53874	6.52925	6.67827
P18421	P18421	5	5	Proteasome subunit beta type-1	Psmb1	1	5	5	5	23.8	23.8	26.479	0	22.786		0.86667	0.295368		1.18999e+06	1.17254e+06	1.53568e+06	1.5285e+06	965497	1.59661e+06	1.10285e+06	1.03823e+06		6.07554	6.06913	6.1863	6.18427	5.98475	6.2032	6.04251	6.01629
Q63525	Q63525	9	9	Nuclear migration protein nudC	Nudc	1	9	9	9	27.4	27.4	38.412	0	35.159		0.725804	0.29552		558340	970786	993760	1.05086e+06	172964	981775	455360	983738		5.7469	5.98712	5.99728	6.02154	5.23795	5.99201	5.65835	5.99288
Q3T1L0	Q3T1L0	8	8	Aldehyde dehydrogenase family 16 member A1	Aldh16a1	1	8	8	8	15	15	85.413	0	24.848		0.778946	0.296644		102959	158250	86008.9	148679	96366.5	131887	56789.8	101234		5.01267	5.19934	4.93454	5.17225	4.98393	5.1202	4.75427	5.00533
Q00972	Q00972	2	2	[3-methyl-2-oxobutanoate dehydrogenase [lipoamide]] kinase, mitochondrial	Bckdk	1	2	2	2	7.3	7.3	46.474	0.0085865	3.8645		0.542539	0.297668		14210.7	69827	17378.7	30578.9	19720.9	19514.5	12273	20104.2		4.15262	4.84402	4.24002	4.48542	4.29493	4.29036	4.08895	4.30329
P13084	P13084	10	10	Nucleophosmin	Npm1	1	10	10	10	37	37	32.56	0	117.34		0.74354	0.298979		5.44602e+06	6.97936e+06	5.49996e+06	6.93797e+06	1.06433e+06	5.56987e+06	4.9421e+06	6.91056e+06		6.73608	6.84382	6.74036	6.84123	6.02708	6.74584	6.69391	6.83951
P17764	P17764	10	10	Acetyl-CoA acetyltransferase, mitochondrial	Acat1	1	10	10	10	29	29	44.695	0	76.242		0.827942	0.300971		1.43072e+06	1.66499e+06	2.20864e+06	1.2582e+06	1.46988e+06	1.48548e+06	974435	1.50362e+06		6.15555	6.22141	6.34412	6.09975	6.16728	6.17187	5.98875	6.17714
P28075	P28075	11	11	Proteasome subunit beta type-5	Psmb5	1	11	11	11	43.3	43.3	28.585	0	105.4		1.20937	0.301578		1.68971e+06	2.42699e+06	2.07004e+06	2.49442e+06	3.30213e+06	1.97251e+06	2.14325e+06	3.08086e+06		6.22781	6.38507	6.31598	6.39697	6.51879	6.29502	6.33107	6.48867
P63074	P63074	4	4	Eukaryotic translation initiation factor 4E	Eif4e	1	4	4	4	18	18	25.053	0	10.843		1.54547	0.301963		337547	528935	79825.9	278341	374337	225643	554807	737868		5.52833	5.7234	4.90214	5.44458	5.57326	5.35342	5.74414	5.86798
D4ACN8	D4ACN8	4	4	Plasminogen receptor (KT)	Plgrkt	1	4	4	4	23.1	23.1	17.312	0	12.04		1.11656	0.302282		405573	540843	456816	531355	655463	477652	506907	520058		5.60807	5.73307	5.65974	5.72538	5.81655	5.67911	5.70493	5.71605
Q63942	Q63942	3	3	GTP-binding protein Rab-3D	Rab3d	1	3	3	3	16	16	24.29	0	8.9175		1.25944	0.302833		80090.7	173702	127883	157527	202724	184544	180632	111195		4.90358	5.23981	5.10681	5.19735	5.30691	5.2661	5.25679	5.04609
Q9Z2S9	Q9Z2S9	8	8	Flotillin-2	Flot2	1	8	8	8	24.8	24.8	47.037	0	25.999		1.19355	0.303667		230933	257023	365179	373195	393770	405504	403422	260990		5.36349	5.40997	5.56251	5.57194	5.59524	5.608	5.60576	5.41662
P08010	P08010	19	12	Glutathione S-transferase Mu 2	Gstm2	1	19	19	12	76.1	50.5	25.702	0	240.9		0.8707	0.303848		8.8862e+06	8.89517e+06	7.34071e+06	8.75642e+06	5.56164e+06	8.70014e+06	5.75887e+06	9.47737e+06		6.94872	6.94915	6.86574	6.94233	6.7452	6.93953	6.76034	6.97669
Q6DGG0	Q6DGG0	6	6	Peptidyl-prolyl cis-trans isomerase D	Ppid	1	6	6	6	18.4	18.4	40.765	0	23.003		0.83519	0.304001		437136	718827	516255	447678	445045	462775	324418	538278		5.64062	5.85662	5.71286	5.65097	5.6484	5.66537	5.5111	5.73101
P62961	P62961	5	2	Nuclease-sensitive element-binding protein 1	Ybx1	1	5	5	2	23	13	35.73	0	79.332		0.64811	0.30447		187496	339321	191129	363097	11418.5	220447	226362	242408		5.27299	5.53061	5.28133	5.56002	4.05761	5.3433	5.3548	5.38455
P20673	P20673	4	4	Argininosuccinate lyase	Asl	1	4	4	4	10.2	10.2	51.549	0	13.073		0.823621	0.305008		162480	108239	128234	109542	140427	62574.2	96234	119571		5.2108	5.03438	5.108	5.03958	5.14745	4.7964	4.98333	5.07763
Q498R7	Q498R7	4	4	UPF0587 protein C1orf123 homolog		1	4	4	4	33.1	33.1	18.094	0	15.224		1.43389	0.30546		36888.4	541225	535102	750359	585895	841782	650087	594393		4.56689	5.73338	5.72844	5.87527	5.76782	5.9252	5.81297	5.77407
O09175	O09175	8	8	Aminopeptidase B	Rnpep	1	8	8	8	17.1	17.1	72.619	0	18.598		1.28554	0.306339		99735.1	55918.1	81198	90678.4	63545.8	108271	108146	141090		4.99885	4.74755	4.90955	4.9575	4.80309	5.03451	5.03401	5.1495
Q8VHU4	Q8VHU4	8	8	Elongator complex protein 1	Ikbkap	1	8	8	8	7.1	7.1	149.17	0	18.589		0.802073	0.306579		57104.4	95901.5	77063.5	73845.9	76548.9	31266.4	66470.9	69475.9		4.75667	4.98183	4.88685	4.86833	4.88394	4.49508	4.82263	4.84183
P62909	P62909	18	18	40S ribosomal protein S3	Rps3	1	18	18	18	71.2	71.2	26.674	0	235.63		0.898883	0.307598		1.03723e+07	1.27475e+07	1.22402e+07	1.42572e+07	1.1672e+07	1.289e+07	9.23425e+06	1.08038e+07		7.01587	7.10542	7.08779	7.15404	7.06714	7.11025	6.9654	7.03358
P05197	P05197	43	43	Elongation factor 2	Eef2	1	43	43	43	53.3	53.3	95.283	0	323.31		0.879531	0.307647		1.27344e+07	1.47309e+07	1.02836e+07	1.15258e+07	1.36121e+07	1.10051e+07	8.93581e+06	9.78562e+06		7.10498	7.16823	7.01215	7.06167	7.13393	7.04159	6.95113	6.99059
P36407	P36407	1	1	E3 ubiquitin-protein ligase TRIM23	Trim23	1	1	1	1	1.7	1.7	63.892	0	6.8049		1.47866	0.307766		65398	93694.1	119469	94805.6	141801	64792.7	225512	119978		4.81556	4.97171	5.07725	4.97683	5.15168	4.81153	5.35317	5.0791
Q5U2M6	Q5U2M6	3	3	DDB1- and CUL4-associated factor 8	Dcaf8	1	3	3	3	6.8	6.8	66.155	0	8.6394		1.32643	0.308582		31030.9	13017.2	28432.3	65503.9	56814.6	44966.8	52949.2	28295.7		4.49179	4.11452	4.45381	4.81627	4.75446	4.65289	4.72386	4.45172
Q6AYK6	Q6AYK6	6	6	Calcyclin-binding protein	Cacybp	1	6	6	6	35.8	35.8	26.541	0	23.012		0.823424	0.309719		1.50572e+06	1.57315e+06	1.08022e+06	1.28056e+06	1.84901e+06	1.03739e+06	664787	927948		6.17774	6.19677	6.03351	6.1074	6.26694	6.01594	5.82268	5.96752
Q4V8F9	Q4V8F9	1	1	Hydroxysteroid dehydrogenase-like protein 2	Hsdl2	1	1	1	1	3.4	3.4	58.343	0.0021708	5.5163		1.41866	0.310093		11356.2	13316.7	1266.67	14876.3	14816.1	19327.5	12064.5	11695.8		4.05523	4.1244	3.10266	4.17249	4.17073	4.28618	4.08151	4.06803
Q9JJ54	Q9JJ54	12	11	Heterogeneous nuclear ribonucleoprotein D0	Hnrnpd	1	12	12	11	27.8	25.5	38.218	0	87.039		1.14757	0.310277		4.23666e+06	3.22656e+06	3.11268e+06	3.52851e+06	4.46068e+06	3.91397e+06	3.06684e+06	4.74438e+06		6.62702	6.50874	6.49313	6.54759	6.6494	6.59262	6.48669	6.67618
Q5FVH2	Q5FVH2	4	4	Phospholipase D3	Pld3	1	4	4	4	11.3	11.3	54.399	0	13.427		0.688024	0.311038		300123	247821	743845	306537	283007	277482	274160	265038		5.4773	5.39414	5.87148	5.48648	5.4518	5.44323	5.438	5.42331
P97541	P97541	4	4	Heat shock protein beta-6	Hspb6	1	4	4	4	35.2	35.2	17.505	0	10.644		0.824594	0.311331		266055	271068	368545	397115	329883	220445	173450	350489		5.42497	5.43308	5.56649	5.59892	5.51836	5.3433	5.23917	5.54467
P19944	P19944	3	3	60S acidic ribosomal protein P1	Rplp1	1	3	3	3	74.6	74.6	11.498	0	267.82		1.2492	0.311695		8.28713e+06	1.28796e+07	2.79748e+07	1.49721e+07	2.11758e+07	1.97072e+07	2.45668e+07	1.46406e+07		6.9184	7.1099	7.44677	7.17528	7.32584	7.29463	7.39035	7.16556
Q6P9V9;Q5XIF6	Q6P9V9;Q5XIF6	24;18	2;2	Tubulin alpha-1B chain;Tubulin alpha-4A chain	Tuba1b;Tuba4a	2	24	24	2	74.5	3.1	50.151	0	323.31		0.63581	0.311754		739937	492312	1.66636e+06	1.23608e+06	113823	1.04969e+06	499409	965962		5.86919	5.69224	6.22177	6.09205	5.05623	6.02106	5.69846	5.98496
P14408	P14408	8	8	Fumarate hydratase, mitochondrial	Fh	1	8	8	8	20.7	20.7	54.463	0	39.58		1.32131	0.311844		209954	592778	520779	837322	672903	762738	942519	476961		5.32212	5.77289	5.71665	5.92289	5.82795	5.88238	5.97429	5.67848
CON__Q28194	CON__Q28194	2	2			1	2	2	2	2	2	129.39	0.00075301	6.3607		0.659951	0.312668		18477.5	39186.9	11000.5	21378.9	20939.3	11521	7044.75	19919.4		4.26664	4.59314	4.04141	4.32999	4.32096	4.06149	3.84787	4.29928
P63329;P20651	P63329;P20651	7;4	7;4	Serine/threonine-protein phosphatase 2B catalytic subunit alpha isoform;Serine/threonine-protein phosphatase 2B catalytic subunit beta isoform	Ppp3ca;Ppp3cb	2	7	7	7	12.9	12.9	58.643	0	23.544		0.808977	0.313597		529447	385867	369864	502962	220450	408567	208303	609245		5.72382	5.58644	5.56804	5.70153	5.34331	5.61126	5.3187	5.78479
Q641W4	Q641W4	4	4	Replication factor C subunit 2	Rfc2	1	4	4	4	12	12	38.656	0	7.4481		0.684466	0.314417		78970.2	45260.6	63604.2	86406	1918.48	74011.7	39914	71864.4		4.89746	4.65572	4.80349	4.93654	3.28296	4.8693	4.60113	4.85651
P11232	P11232	9	9	Thioredoxin	Txn	1	9	9	9	88.6	88.6	11.673	0	142.06		1.10571	0.314525		3.96519e+07	3.88672e+07	3.69168e+07	4.12925e+07	5.06143e+07	4.49496e+07	3.44604e+07	4.32726e+07		7.59826	7.58958	7.56722	7.61587	7.70427	7.65273	7.53732	7.63621
P50904	P50904	10	10	Ras GTPase-activating protein 1	Rasa1	1	10	10	10	13.2	13.2	115.44	0	42.194		0.84071	0.314684		183190	214687	123187	144298	172285	135143	118902	133046		5.2629	5.33181	5.09056	5.15926	5.23625	5.13079	5.07519	5.124
P21531	P21531	14	14	60S ribosomal protein L3	Rpl3	1	14	14	14	37.2	37.2	46.135	0	123.35		0.869372	0.315159		4.9206e+06	5.82438e+06	5.5996e+06	6.49512e+06	3.25348e+06	5.37193e+06	5.83864e+06	5.39213e+06		6.69202	6.76525	6.74816	6.81259	6.51235	6.73013	6.76631	6.73176
P13437	P13437	5	5	3-ketoacyl-CoA thiolase, mitochondrial	Acaa2	1	5	5	5	13.6	13.6	41.87	0	18.139		1.30471	0.315277		153555	98380.6	570583	722950	462979	613244	337390	602777		5.18627	4.99291	5.75632	5.85911	5.66556	5.78763	5.52813	5.78016
P63245	P63245	15	15	Guanine nucleotide-binding protein subunit beta-2-like 1;Guanine nucleotide-binding protein subunit beta-2-like 1, N-terminally processed	Gnb2l1	1	15	15	15	71.3	71.3	35.076	0	323.31		1.21761	0.315456		6.01484e+06	6.37731e+06	6.73508e+06	8.76119e+06	1.16961e+07	6.35977e+06	9.06486e+06	6.8366e+06		6.77922	6.80464	6.82834	6.94256	7.06804	6.80344	6.95736	6.83484
Q5RJR8	Q5RJR8	12	12	Leucine-rich repeat-containing protein 59	Lrrc59	1	12	12	12	50.2	50.2	34.869	0	121.52		1.14745	0.315682		3.8002e+06	3.71271e+06	4.46267e+06	3.46436e+06	5.84385e+06	4.26132e+06	3.85871e+06	3.75263e+06		6.57981	6.56969	6.64959	6.53962	6.7667	6.62954	6.58644	6.57434
P35571	P35571	17	17	Glycerol-3-phosphate dehydrogenase, mitochondrial	Gpd2	1	17	17	17	27	27	80.972	0	78.894		1.16547	0.3157		344963	488207	368580	519287	549501	613360	399699	443248		5.53777	5.6886	5.56653	5.71541	5.73997	5.78772	5.60173	5.64665
P05712	P05712	11	11	Ras-related protein Rab-2A	Rab2a	1	11	11	11	52.8	52.8	23.535	0	129.01		1.11683	0.316186		2.39246e+06	2.73308e+06	3.66095e+06	3.98108e+06	3.46988e+06	3.63325e+06	3.56344e+06	3.59259e+06		6.37884	6.43665	6.56359	6.6	6.54031	6.5603	6.55187	6.55541
P52296	P52296	26	26	Importin subunit beta-1	Kpnb1	1	26	26	26	38.4	38.4	97.123	0	323.31		1.16323	0.316263		2.72602e+06	2.87788e+06	2.04959e+06	1.92821e+06	3.52325e+06	2.37925e+06	2.90224e+06	2.34094e+06		6.43553	6.45907	6.31167	6.28516	6.54694	6.37644	6.46273	6.36939
Q32Q06	Q32Q06	3	3	AP-1 complex subunit mu-1	Ap1m1	1	3	3	3	8	8	48.556	0	7.2707		0.744751	0.316863		88040.6	78195	104360	109403	4303.96	135960	45145	97595.2		4.94468	4.89318	5.01853	5.03903	3.63387	5.13341	4.65461	4.98943
Q64548	Q64548	3	3	Reticulon-1	Rtn1	1	3	3	3	3.7	3.7	83.001	0	6.9499		0.672381	0.317538		178569	381185	165848	213758	19515.4	228035	184293	199766		5.25181	5.58114	5.21971	5.32992	4.29038	5.358	5.26551	5.30052
O88767	O88767	11	11	Protein deglycase DJ-1	Park7	1	11	11	11	69.3	69.3	19.974	0	267.09		1.19069	0.320834		4.27402e+06	4.4841e+06	4.72821e+06	6.94386e+06	4.253e+06	7.32625e+06	6.38573e+06	6.36104e+06		6.63084	6.65168	6.6747	6.8416	6.6287	6.86488	6.80521	6.80353
Q7TNY6	Q7TNY6	4	4	Golgi resident protein GCP60	Acbd3	1	4	4	4	13.5	13.5	60.478	0	11.422		1.18985	0.321421		128563	137729	92433.2	86433.1	152889	161061	100583	115140		5.10912	5.13903	4.96583	4.93668	5.18437	5.20699	5.00253	5.06122
Q6AXQ0	Q6AXQ0	9	9	SUMO-activating enzyme subunit 1;SUMO-activating enzyme subunit 1, N-terminally processed	Sae1	1	9	9	9	37.5	37.5	38.512	0	38.724		0.700618	0.321798		324271	876691	931706	736800	311502	441666	527269	729965		5.51091	5.94285	5.96928	5.86735	5.49346	5.64509	5.72203	5.8633
Q6AYA5	Q6AYA5	2	2	Transmembrane protein 106B	Tmem106b	1	2	2	2	8.4	8.4	31.152	0.0054832	4.4162		0.715172	0.321948		79165.7	74104.5	108365	145321	5484.39	146257	62678	76624.7		4.89854	4.86984	5.03489	5.16233	3.73913	5.16512	4.79712	4.88437
P63102	P63102	13	12	14-3-3 protein zeta/delta	Ywhaz	1	16	13	12	60.4	46.5	27.771	0	323.31		0.888959	0.323227		2.77735e+07	2.94599e+07	3.01441e+07	2.11973e+07	2.34761e+07	2.18979e+07	2.94495e+07	2.16949e+07		7.44363	7.46923	7.4792	7.32628	7.37063	7.3404	7.46908	7.33636
P07151	P07151	3	3	Beta-2-microglobulin	B2m	1	3	3	3	19.3	19.3	13.72	0	24.289		1.22003	0.323344		1.45832e+06	1.134e+06	894077	1.35615e+06	1.35827e+06	2.12856e+06	1.25235e+06	1.16887e+06		6.16385	6.05461	5.95137	6.13231	6.13299	6.32809	6.09773	6.06777
Q6P9T8	Q6P9T8	6	4	Tubulin beta-4B chain	Tubb4b	1	25	6	4	75.7	16	49.8	0	217.68		0.755618	0.32353		5.37237e+06	1.04159e+07	4.18064e+06	7.8042e+06	4.54555e+06	5.11419e+06	5.83948e+06	5.48662e+06		6.73017	7.0177	6.62124	6.89233	6.65759	6.70878	6.76637	6.7393
P10760	P10760	16	16	Adenosylhomocysteinase	Ahcy	1	16	16	16	46.3	46.3	47.538	0	167.79		0.875162	0.324538		2.76605e+06	2.51049e+06	2.55356e+06	2.88519e+06	2.35984e+06	3.04835e+06	1.50751e+06	2.4619e+06		6.44186	6.39976	6.40715	6.46017	6.37288	6.48407	6.17826	6.39127
Q9Z1M9	Q9Z1M9	7	7	Structural maintenance of chromosomes protein 1A	Smc1a	1	7	7	7	5.8	5.8	143.2	0	15.945		1.24968	0.325833		97104.9	114675	91333.4	273145	128935	208037	154519	228646		4.98724	5.05947	4.96063	5.43639	5.11037	5.31814	5.18898	5.35916
P35281	P35281	3	3	Ras-related protein Rab-10	Rab10	1	4	3	3	17.5	12	22.858	0.00074963	6.3085		0.772103	0.3259		826372	604706	554833	403961	211562	538417	360077	735172		5.91718	5.78154	5.74416	5.60634	5.32544	5.73112	5.5564	5.86639
P97532	P97532	10	10	3-mercaptopyruvate sulfurtransferase	Mpst	1	10	10	10	46.1	46.1	32.94	0	126.21		1.21884	0.325966		505208	1.25062e+06	913325	849010	1.04531e+06	951834	1417417	873518		5.70347	6.09712	5.96063	5.92891	6.01925	5.97856	6.1515	5.94127
O70536	O70536	4	4	Sterol O-acyltransferase 1	Soat1	1	4	4	4	9	9	64.145	0	14.932		1.2533	0.326276		101301	156353	183111	183874	240728	121572	202862	217697		5.00561	5.19411	5.26271	5.26452	5.38153	5.08483	5.3072	5.33785
P27605	P27605	9	9	Hypoxanthine-guanine phosphoribosyltransferase	Hprt1	1	9	9	9	51.4	51.4	24.477	0	48.813		1.09415	0.327171		2.55202e+06	1.9592e+06	2.40297e+06	2.18598e+06	2.49863e+06	2.13214e+06	2869782	2.45643e+06		6.40688	6.29208	6.38075	6.33965	6.3977	6.32882	6.45785	6.39031
P56571	P56571	2	2	ES1 protein homolog, mitochondrial		1	2	2	2	15	15	28.172	0	10.934		1.25884	0.328715		295270	253051	290616	177002	399785	231300	412506	235309		5.47022	5.40321	5.46332	5.24798	5.60183	5.36418	5.61543	5.37164
D3ZD32	D3ZD32	5	5	Chromodomain-helicase-DNA-binding protein 5	Chd5	1	5	5	5	3.5	3.5	222.26	0	26.557		1.25201	0.329203		20454.6	33129.3	28037.4	43137.9	31457.8	29092.5	55825.3	39823.9		4.31079	4.52021	4.44774	4.63486	4.49773	4.46378	4.74683	4.60014
Q75Q41	Q75Q41	5	5	Mitochondrial import receptor subunit TOM22 homolog	Tomm22	1	5	5	5	59.9	59.9	15.49	0	48.133		1.12263	0.329263		273042	397281	394528	456664	448756	364713	452546	442077		5.43623	5.5991	5.59608	5.6596	5.65201	5.56195	5.65566	5.6455
Q03346	Q03346	3	3	Mitochondrial-processing peptidase subunit beta	Pmpcb	1	4	3	3	10.4	9	54.265	0	8.7181		1.17313	0.329285		46302.6	46368.6	42411.9	71345	44036.3	70769.6	63231	64130.1		4.66561	4.66622	4.62749	4.85336	4.64381	4.84985	4.80093	4.80706
Q9JHB5	Q9JHB5	2	2	Translin-associated protein X	Tsnax	1	2	2	2	10	10	33.005	0	9.3222		1.41886	0.333903		83401.3	11361.4	115449	133873	69990.6	113165	157444	147610		4.92117	4.05543	5.06239	5.12669	4.84504	5.05371	5.19713	5.16912
Q6P9U8	Q6P9U8	4	4	Eukaryotic translation initiation factor 3 subunit H	Eif3h	1	4	4	4	18.5	18.5	39.905	0	26.846		0.586624	0.335219		122986	364466	264827	80839.5	150245	61603.8	119682	157196		5.08985	5.56166	5.42296	4.90762	5.1768	4.78961	5.07803	5.19644
O88600	O88600	29	27	Heat shock 70 kDa protein 4	Hspa4	1	29	29	27	46.9	44.3	94.055	0	251.09		1.08541	0.335799		1.11296e+06	1.03731e+06	1.03172e+06	1.32356e+06	1.23644e+06	1.35779e+06	1.04927e+06	1.24688e+06		6.04648	6.01591	6.01356	6.12174	6.09217	6.13283	6.02089	6.09583
Q68FS4	Q68FS4	8	8	Cytosol aminopeptidase	Lap3	1	8	8	8	22	22	56.149	0	53.89		0.938326	0.336298		555495	538563	533104	619305	487428	577298	470845	572349		5.74468	5.73124	5.72681	5.7919	5.68791	5.7614	5.67288	5.75766
O70377	O70377	2	2	Synaptosomal-associated protein 23	Snap23	1	2	2	2	10	10	23.235	0.0042105	4.8619		0.726267	0.336379		253693	229032	260883	254516	6100.61	266237	226586	225981		5.40431	5.3599	5.41645	5.40572	3.78537	5.42527	5.35523	5.35407
P52925	P52925	5	5	High mobility group protein B2	Hmgb2	1	6	5	5	27.1	21.4	24.159	0	48.531		1.31184	0.336696		8.58224e+06	5.4468e+06	5.545e+06	7.24231e+06	4.91963e+06	7.7037e+06	1.13413e+07	1.1214e+07		6.9336	6.73614	6.7439	6.85988	6.69193	6.8867	7.05466	7.04976
Q5FWY5	Q5FWY5	5	5	AH receptor-interacting protein	Aip	1	5	5	5	18.8	18.8	37.598	0	11.528		0.683698	0.337203		256633	80983.6	243661	171424	70879.9	202996	142711	98033.6		5.40931	4.9084	5.38679	5.23407	4.85052	5.30749	5.15446	4.99138
Q5XHY5;Q68FW7	Q5XHY5	19;2	19;2	Threonine--tRNA ligase, cytoplasmic	Tars	2	19	19	19	34	34	80.575	0	74.88		1.18718	0.337657		418273	470168	470134	732653	756047	443303	684720	598589		5.62146	5.67225	5.67222	5.8649	5.87855	5.6467	5.83551	5.77713
P19139	P19139	7	7	Casein kinase II subunit alpha	Csnk2a1	1	7	7	7	27.6	27.6	45.073	0	32.93		1.1988	0.33766		538298	362549	767770	486798	864855	599884	511385	607781		5.73102	5.55937	5.88523	5.68735	5.93694	5.77807	5.70875	5.78375
P85007	P85007	1	1	Immediate early response 3-interacting protein 1	Ier3ip1	1	1	1	1	9.8	9.8	8.9987	0.0067249	4.0703		0.850887	0.337942		1.3197e+06	1.25771e+06	1.0101e+06	801512	728891	1.16467e+06	868231	972770		6.12048	6.09958	6.00436	5.90391	5.86266	6.0662	5.93864	5.98801
O89046	O89046	4	4	Coronin-1B	Coro1b	1	4	4	4	8.5	8.5	53.845	0	12.365		0.815608	0.338392		446385	535241	314322	607523	277629	369487	510851	394520		5.64971	5.72855	5.49737	5.78356	5.44346	5.5676	5.70829	5.59607
O08619	O08619	1	1	Coagulation factor XIII A chain	F13a1	1	1	1	1	1	1	82.658	1	-2		0.698488	0.339477		105488	92852.5	47162.8	102750	100097	1462.05	52589.8	89101.9		5.0232	4.96779	4.6736	5.01178	5.00042	3.16496	4.7209	4.94989
CON__P00761	CON__P00761	5	5			1	5	5	5	29.4	29.4	24.409	0	225.28		0.679947	0.339728		1.87943e+08	1.37927e+08	8.60867e+07	5.48746e+07	8.64347e+07	9.05185e+07	6.64125e+07	7.40545e+07		8.27403	8.13965	7.93494	7.73937	7.93669	7.95674	7.82225	7.86955
P26284	P26284	10	10	Pyruvate dehydrogenase E1 component subunit alpha, somatic form, mitochondrial	Pdha1	1	10	10	10	40.3	40.3	43.226	0	46.286		1.23294	0.339849		810236	478541	491123	728020	843942	699880	519058	1.02925e+06		5.90861	5.67992	5.69119	5.86214	5.92631	5.84502	5.71522	6.01252
Q63598	Q63598	17	17	Plastin-3	Pls3	1	17	17	17	34.8	34.8	70.679	0	89.045		1.09832	0.340202		915160	740865	753576	1.01148e+06	1.00411e+06	941698	1.01588e+06	795753		5.9615	5.86974	5.87713	6.00496	6.00178	5.97391	6.00684	5.90078
Q68FP1;CON__Q3SX14	Q68FP1	19;9	19;9	Gelsolin	Gsn	2	19	19	19	29.5	29.5	86.067	0	318.71		1.14218	0.340685		1.68952e+06	1.60755e+06	1.78312e+06	1.7815e+06	1.38934e+06	2.18395e+06	2.21417e+06	2.04985e+06		6.22776	6.20617	6.25118	6.25079	6.14281	6.33924	6.34521	6.31172
Q5XII9	Q5XII9	1	1	Mitochondrial fission regulator 1-like	Mtfr1l	1	1	1	1	5.9	5.9	31.73	0.00073692	6.0126		1.29324	0.341311		56383.9	49192	36487.2	37948.2	45130.1	76341.7	75314	36011.9		4.75116	4.69189	4.56214	4.57919	4.65447	4.88276	4.87688	4.55645
P29066;P15887	P29066	7;1	7;1	Beta-arrestin-1	Arrb1	2	7	7	7	18.2	18.2	47.019	0	30.833		1.21409	0.341402		296024	175716	280651	319516	216305	360330	390490	334264		5.47133	5.24481	5.44817	5.50449	5.33507	5.5567	5.59161	5.52409
P61227	P61227	3	3	Ras-related protein Rap-2b	Rap2b	1	3	3	3	18	18	20.504	0.00074405	6.2076		0.900769	0.342028		367933	388031	331801	407296	281760	343727	280154	441065		5.56577	5.58887	5.52088	5.60991	5.44988	5.53621	5.4474	5.6445
Q62896	Q62896	2	2	BET1 homolog	Bet1	1	2	2	2	24.6	24.6	13.23	0.0021277	5.074		0.781312	0.342292		927739	988245	761760	1.30196e+06	249205	831357	1.20541e+06	823417		5.96743	5.99486	5.88182	6.1146	5.39656	5.91979	6.08114	5.91562
Q9ES54	Q9ES54	2	2	Nuclear protein localization protein 4 homolog	Nploc4	1	2	2	2	4.6	4.6	68.055	0	6.787		1.26905	0.34238		29675	60499.1	61505.8	32499	61268.6	54258	37759.9	80446.5		4.47239	4.78175	4.78892	4.51187	4.78724	4.73446	4.57703	4.90551
Q5BJ92	Q5BJ92	3	3	Serine/threonine-protein phosphatase 4 catalytic subunit	Ppp4c	1	4	3	3	18.6	14	35.067	0	10.232		1.11776	0.343089		249815	213272	280383	298573	326957	240195	329722	267884		5.39762	5.32893	5.44775	5.47505	5.51449	5.38056	5.51815	5.42795
Q4QQV3	Q4QQV3	5	5	Protein FAM162A	Fam162a	1	5	5	5	27.7	27.7	17.827	0	18.907		0.801886	0.344345		551806	456527	301740	466796	673243	312829	156198	282577		5.74179	5.65947	5.47963	5.66913	5.82817	5.49531	5.19367	5.45114
CON__P35908;CON__Q3TTY5;Q6IG02	CON__P35908	25;4;4	18;2;2			3	25	25	18	48.8	38.3	65.865	0	254.78		0.577443	0.34637		292020	90607.4	70692.8	66537.5	57978.9	87045.2	28129.5	127034		5.46541	4.95716	4.84937	4.82307	4.76327	4.93974	4.44916	5.10392
Q63798	Q63798	8	8	Proteasome activator complex subunit 2	Psme2	1	8	8	8	44.5	44.5	26.857	0	63.944		1.1578	0.347888		1.70681e+06	1.01283e+06	1.41347e+06	1.41729e+06	1.90389e+06	1.68103e+06	1196828	1.64453e+06		6.23218	6.00554	6.15029	6.15146	6.27964	6.22558	6.07803	6.21604
P80385	P80385	2	2	5-AMP-activated protein kinase subunit gamma-1	Prkag1	1	2	2	2	8.5	8.5	37.386	0.0021536	5.3821		0.859859	0.348559		137722	100195	125506	130362	169669	94391.4	74344	86180.1		5.139	5.00084	5.09866	5.11515	5.2296	4.97493	4.87125	4.93541
O35346	O35346	6	5	Focal adhesion kinase 1	Ptk2	1	6	6	5	7.6	6.8	119.72	0	14.509		0.879682	0.348576		51758	75293.4	64154.8	53637.2	58222.9	46101.2	44780.2	66279.9		4.71398	4.87676	4.80723	4.72947	4.76509	4.66371	4.65109	4.82138
Q5U318	Q5U318	7	7	Astrocytic phosphoprotein PEA-15	Pea15	1	7	7	7	70.8	70.8	15.04	0	88.736		1.23627	0.348678		1.26093e+06	2.12913e+06	3.03638e+06	1.9551e+06	3.19322e+06	2.16151e+06	3.16708e+06	1.84006e+06		6.10069	6.3282	6.48236	6.29117	6.50423	6.33476	6.50066	6.26483
Q63617	Q63617	25	25	Hypoxia up-regulated protein 1	Hyou1	1	25	25	25	33.1	33.1	111.29	0	323.31		0.843624	0.350161		1.55882e+06	2.04528e+06	1.48735e+06	1.61182e+06	2.16526e+06	765914	1.4377e+06	1.28617e+06		6.1928	6.31075	6.17241	6.20732	6.33551	5.88418	6.15767	6.1093
P0C0S7	P0C0S7	4	4	Histone H2A.Z	H2afz	1	6	4	4	53.9	46.9	13.553	0	143.17		0.816948	0.35096		2.51859e+07	2.17718e+07	1.54494e+07	3.08009e+07	1.56721e+07	1.52235e+07	1.78214e+07	2.74291e+07		7.40116	7.33789	7.18891	7.48856	7.19513	7.18251	7.25094	7.43821
Q5U4F3	Q5U4F3	6	6	Protein FAM107B	Fam107b	1	6	6	6	38.9	38.9	15.586	0	31.906		0.850102	0.351074		1.08969e+06	849985	742318	1.15168e+06	700802	650276	688914	1.21902e+06		6.0373	5.92941	5.87059	6.06133	5.8456	5.8131	5.83817	6.08601
Q5XFW6	Q5XFW6	2	2	WD repeat-containing protein 6	Wdr6	1	2	2	2	2.7	2.7	121.94	0.0067295	4.0749		1.38022	0.351406		469.668	8340.44	5751.94	17791.2	19384.8	9388.92	6392.72	9487.99		2.67179	3.92119	3.75981	4.2502	4.28746	3.97262	3.80569	3.97717
P42930	P42930	12	12	Heat shock protein beta-1	Hspb1	1	12	12	12	67.5	67.5	22.892	0	323.31		1.12741	0.353903		1.29017e+07	1.35208e+07	1.06964e+07	1.65148e+07	1.7283e+07	1.50249e+07	1.629e+07	1.18692e+07		7.11065	7.131	7.02924	7.21787	7.23762	7.17681	7.21192	7.07442
P50398	P50398	5	5	Rab GDP dissociation inhibitor alpha	Gdi1	1	9	5	5	30.4	17.7	50.536	0	35.395		1.20094	0.354101		260686	104526	106579	170421	239323	167032	154291	210612		5.41612	5.01922	5.02767	5.23152	5.37898	5.2228	5.18834	5.32348
P62963;CON__P02584	P62963;CON__P02584	12;6	12;6	Profilin-1	Pfn1	2	12	12	12	91.4	91.4	14.957	0	323.31		1.15696	0.354792		2.82848e+07	5.99455e+07	6.91355e+07	4.25109e+07	5.55889e+07	5.91788e+07	6.09209e+07	5.55604e+07		7.45155	7.77776	7.8397	7.6285	7.74499	7.77217	7.78477	7.74477
P35704	P35704	11	11	Peroxiredoxin-2	Prdx2	1	11	11	11	65.7	65.7	21.783	0	153.09		1.12712	0.355055		9.35021e+06	1.29329e+07	1.62557e+07	1.5808e+07	1.39352e+07	1.68972e+07	1.65423e+07	1.38805e+07		6.97082	7.1117	7.21101	7.19888	7.14411	7.22781	7.2186	7.14241
Q6AY23	Q6AY23	4	4	Pyrroline-5-carboxylate reductase 2	Pycr2	1	4	4	4	20	20	33.673	0	22.743		1.19986	0.356302		160398	231541	414391	354830	425455	365015	270053	332700		5.2052	5.36463	5.61741	5.55002	5.62885	5.56231	5.43145	5.52205
Q56B11	Q56B11	5	5	Proline-, glutamic acid- and leucine-rich protein 1	Pelp1	1	5	5	5	8	8	119.14	0	12.902		1.54495	0.359337		30821.5	35982.3	69442.3	49608.9	119320	26997.6	65713.2	75105.3		4.48885	4.55609	4.84162	4.69556	5.07671	4.43133	4.81765	4.87567
Q7M0E3	Q7M0E3	16	16	Destrin	Dstn	1	17	16	16	80	75.8	18.533	0	323.31		0.882435	0.35977		2.63155e+07	3.07903e+07	4.12053e+07	2.67197e+07	2.6304e+07	2.83329e+07	2.53076e+07	3.0387e+07		7.42021	7.48841	7.61495	7.42683	7.42002	7.45229	7.40325	7.48269
P85968	P85968	10	10	6-phosphogluconate dehydrogenase, decarboxylating	Pgd	1	10	10	10	31.3	31.3	53.236	0	66.733		0.775419	0.361044		1.60843e+06	809685	1.36867e+06	820350	1.08631e+06	564242	544156	1.37775e+06		6.2064	5.90832	6.1363	5.914	6.03595	5.75147	5.73572	6.13917
Q9QYU1	Q9QYU1	2	2	Peroxisomal biogenesis factor 19	Pex19	1	2	2	2	11	11	32.497	0.00074074	6.0881		1.09967	0.361294		91103.3	65017.6	90158	86155.2	91243	94313.1	77154	102857		4.95953	4.81303	4.955	4.93528	4.9602	4.97457	4.88736	5.01223
P50137	P50137	21	21	Transketolase	Tkt	1	21	21	21	37.9	37.9	67.643	0	228.66		1.10746	0.362119		4.31021e+06	4.62837e+06	3.34761e+06	5.28417e+06	5.04616e+06	5.32601e+06	4.99845e+06	4.08779e+06		6.6345	6.66543	6.52473	6.72298	6.70296	6.7264	6.69884	6.61149
P32551	P32551	9	9	Cytochrome b-c1 complex subunit 2, mitochondrial	Uqcrc2	1	9	9	9	29	29	48.396	0	63.36		1.18224	0.362573		950688	592883	811592	999246	1.06086e+06	819356	1304804	780686		5.97804	5.77297	5.90934	5.99967	6.02566	5.91347	6.11555	5.89248
F1MA98	F1MA98	27	27	Nucleoprotein TPR	Tpr	1	27	27	27	13.9	13.9	267.3	0	97.282		1.14734	0.36285		125182	99328.1	84160.7	142228	107371	115727	132479	161756		5.09754	4.99707	4.92511	5.15298	5.03089	5.06344	5.12215	5.20886
Q2LAP6	Q2LAP6	7	7	Testin	Tes	1	7	7	7	22.7	22.7	47.632	0	26.874		0.793153	0.364583		226896	303387	262515	452620	122105	290973	252907	321822		5.35583	5.482	5.41915	5.65573	5.08673	5.46385	5.40296	5.50762
Q64640	Q64640	6	6	Adenosine kinase	Adk	1	6	6	6	23.8	23.8	40.133	0	44.7		1.1992	0.365605		470147	400330	586917	397196	709992	547009	363423	603601		5.67223	5.60242	5.76858	5.599	5.85125	5.73799	5.56041	5.78075
P49088	P49088	3	3	Asparagine synthetase [glutamine-hydrolyzing]	Asns	1	3	3	3	5.5	5.5	64.246	0	6.9659		0.712264	0.365651		110643	94362	101621	36683.3	77213.2	56690.5	45817	64805.9		5.04392	4.9748	5.00698	4.56447	4.88769	4.75351	4.66103	4.81161
CON__P04264	CON__P04264	18	10			1	20	18	10	30.1	16.6	66.017	0	124.28		0.783444	0.365696		72979.9	55636.7	149553	144878	27051.8	213301	52265	38816.6		4.8632	4.74536	5.1748	5.161	4.4322	5.32899	4.71821	4.58902
Q9ES53	Q9ES53	3	3	Ubiquitin fusion degradation protein 1 homolog	Ufd1l	1	3	3	3	13.7	13.7	34.485	0	6.6333		1.22759	0.365741		56657.3	127861	185158	95180.1	103625	153864	183606	129557		4.75326	5.10674	5.26754	4.97855	5.01546	5.18714	5.26389	5.11246
Q99376	Q99376	3	3	Transferrin receptor protein 1	Tfrc	1	3	3	3	5	5	70.152	0	6.783		0.669082	0.366343		15278.2	42016.6	38259.4	61449.7	13244.5	38458.1	18546.5	34799.3		4.18407	4.62342	4.58274	4.78852	4.12204	4.58499	4.26826	4.54157
P83888	P83888	2	2	Tubulin gamma-1 chain	Tubg1	1	2	2	2	4.4	4.4	51.1	0.00073801	6.0462		1.32842	0.366825		63181.6	57881.8	71846	104595	141565	69315.2	124715	59613.2		4.80059	4.76254	4.8564	5.01951	5.15096	4.84083	5.09592	4.77534
Q66HC5	Q66HC5	6	6	Nuclear pore complex protein Nup93	Nup93	1	6	6	6	13.9	13.9	93.301	0	26.463		1.11115	0.367245		44171.2	58617.3	58200.1	71420.1	56376.7	59423.9	68676.5	73764.6		4.64514	4.76803	4.76492	4.85382	4.7511	4.77396	4.83681	4.86785
Q64232	Q64232	5	5	Very-long-chain enoyl-CoA reductase	Tecr	1	5	5	5	12.7	12.7	36.122	0	30.789		0.898934	0.367875		1.18235e+06	964319	962379	1.01389e+06	707882	782518	1.12975e+06	1.0861e+06		6.07275	5.98422	5.98335	6.00599	5.84996	5.89349	6.05298	6.03587
D2XV59	D2XV59	3	3	GTP-binding protein 1	Gtpbp1	1	3	3	3	5.8	5.8	72.488	0	7.0458		1.18676	0.367956		58332.5	26713.1	62353.7	52358	58331.3	72025.7	46369.6	60336.6		4.76591	4.42672	4.79486	4.71898	4.7659	4.85749	4.66623	4.78058
P48679	P48679	47	45	Prelamin-A/C;Lamin-A/C	Lmna	1	47	47	45	68.1	66.8	74.323	0	323.31		1.10178	0.368816		8.85474e+06	8.81883e+06	8.40255e+06	1.04457e+07	8.26853e+06	1.1482e+07	1.13107e+07	9.17794e+06		6.94718	6.94541	6.92441	7.01894	6.91743	7.06002	7.05349	6.96275
P24368	P24368	15	15	Peptidyl-prolyl cis-trans isomerase B	Ppib	1	15	15	15	60.6	60.6	23.802	0	323.31		0.925458	0.369038		3.72314e+07	4.33374e+07	4.30005e+07	3.73714e+07	3.99505e+07	3.17602e+07	4.3702e+07	3.35312e+07		7.57091	7.63686	7.63347	7.57254	7.60152	7.50188	7.6405	7.52545
Q9WVB1	Q9WVB1	5	5	Ras-related protein Rab-6A	Rab6a	1	5	5	5	24.5	24.5	23.59	0	79.427		1.24794	0.369056		989493	699980	976198	1.24812e+06	1.88196e+06	1.11585e+06	995674	890695		5.99541	5.84509	5.98954	6.09626	6.27461	6.04761	5.99812	5.94973
Q6AYS8	Q6AYS8	2	2	Estradiol 17-beta-dehydrogenase 11	Hsd17b11	1	2	2	2	11.1	11.1	32.937	0	7.4425		1.21684	0.369236		131271	68816.6	138532	95126.7	118764	115881	103175	189982		5.11817	4.83769	5.14155	4.9783	5.07468	5.06401	5.01357	5.27871
P62997	P62997	5	5	Transformer-2 protein homolog beta	Tra2b	1	5	5	5	23.6	23.6	33.665	0	43.564		1.13033	0.370486		938366	1.05464e+06	1.04727e+06	1.59932e+06	1.11261e+06	1.44127e+06	1.51998e+06	1.17042e+06		5.97237	6.02311	6.02006	6.20393	6.04634	6.15874	6.18184	6.06834
Q9R1Z0	Q9R1Z0	10	10	Voltage-dependent anion-selective channel protein 3	Vdac3	1	11	10	10	49.8	46.3	30.797	0	158.55		1.14431	0.370756		2.59064e+06	1.70934e+06	2.93201e+06	2.81456e+06	3.44176e+06	2.33916e+06	3.07945e+06	2.63595e+06		6.41341	6.23283	6.46716	6.44941	6.53678	6.36906	6.48847	6.42094
Q9ER34	Q9ER34	34	34	Aconitate hydratase, mitochondrial	Aco2	1	34	34	34	50.1	50.1	85.432	0	323.31		1.14372	0.371032		4.09269e+06	4.29435e+06	2.37669e+06	2.9839e+06	4.86094e+06	3.59795e+06	3.79552e+06	3.46902e+06		6.61201	6.6329	6.37597	6.47478	6.68672	6.55606	6.57927	6.54021
P21571	P21571	1	1	ATP synthase-coupling factor 6, mitochondrial	Atp5j	1	1	1	1	21.3	21.3	12.494	0.0021914	5.7718		1.18103	0.372018		311294	300267	300428	298620	260876	373572	496680	298641		5.49317	5.47751	5.47774	5.47512	5.41643	5.57237	5.69608	5.47515
Q5RJZ6	Q5RJZ6	1	1	Short coiled-coil protein	Scoc	1	1	1	1	14.8	14.8	13.689	0.0021292	5.085		0.815361	0.372166		202961	341410	369817	227295	157449	1570.56	303822	467878		5.30741	5.53328	5.56799	5.35659	5.19714	3.19605	5.48262	5.67013
Q4KLH5	Q4KLH5	2	2	Arf-GAP domain and FG repeat-containing protein 1	Agfg1	1	2	2	2	4.5	4.5	58.169	0	6.6081		0.853935	0.372606		170077	215049	290769	242673	169632	219080	252089	143596		5.23064	5.33254	5.46355	5.38502	5.22951	5.3406	5.40155	5.15714
Q4FZY0	Q4FZY0	4	4	EF-hand domain-containing protein D2	Efhd2	1	4	4	4	18.4	18.4	26.759	0	11.932		1.27394	0.372857		117345	242633	423549	242871	499837	257054	304305	246369		5.06947	5.38495	5.6269	5.38538	5.69883	5.41003	5.48331	5.39159
P97710	P97710	4	4	Tyrosine-protein phosphatase non-receptor type substrate 1	Sirpa	1	4	4	4	12.6	12.6	55.69	0	11.433		1.30364	0.373469		11328	27267.3	26793.8	105324	24506.6	73883.3	74769.2	49388.9		4.05415	4.43564	4.42803	5.02253	4.38928	4.86855	4.87372	4.69363
Q498M4	Q498M4	2	2	WD repeat-containing protein 5	Wdr5	1	2	2	2	8.1	8.1	36.588	0	7.2274		1.25526	0.374568		58976.1	49278	61248.7	73378.4	47526.8	64183.5	82646	110522		4.77068	4.69265	4.7871	4.86557	4.67694	4.80742	4.91722	5.04345
Q6P756	Q6P756	1	1	Adaptin ear-binding coat-associated protein 2	Necap2	1	1	1	1	7.2	7.2	28.404	0.0041638	4.6214		1.34338	0.375955		3434.59	46225.7	49490.2	59534.2	82503.6	39759.3	43273	47637.9		3.53588	4.66488	4.69452	4.77477	4.91647	4.59944	4.63622	4.67795
Q4KLN7	Q4KLN7	1	1	ADP-ribosylation factor GTPase-activating protein 3	Arfgap3	1	1	1	1	3.6	3.6	57.67	0.0054645	4.3488		0.833785	0.377529		33126.4	23316.1	25443.8	31816.6	10530.5	34406.6	22346.7	27519.9		4.52017	4.36766	4.40558	4.50265	4.02245	4.53664	4.34921	4.43965
Q7TP47	Q7TP47	13	13	Heterogeneous nuclear ribonucleoprotein Q	Syncrip	1	13	13	13	29.3	29.3	59.71	0	95.518		1.07005	0.37874		1.70107e+06	2.06298e+06	1.9116e+06	1.6715e+06	2.26905e+06	1.85087e+06	1.92464e+06	1.81726e+06		6.23072	6.3145	6.2814	6.22311	6.35584	6.26738	6.28435	6.25942
P12075	P12075	7	7	Cytochrome c oxidase subunit 5B, mitochondrial	Cox5b	1	7	7	7	35.7	35.7	13.915	0	30.875		1.45858	0.379119		2.22797e+06	1.60698e+06	688152	1.32186e+06	4.02056e+06	1.87036e+06	1.20499e+06	1.42943e+06		6.34791	6.20601	5.83768	6.12119	6.60429	6.27192	6.08098	6.15516
P25304	P25304	3	3	Agrin;Agrin N-terminal 110 kDa subunit;Agrin C-terminal 110 kDa subunit;Agrin C-terminal 90 kDa fragment;Agrin C-terminal 22 kDa fragment	Agrn	1	3	3	3	2.3	2.3	208.64	0.00075758	6.528		0.523378	0.379486		26932.4	20826.2	7214.78	4433.53	6166.6	6078.14	10701.6	8145.91		4.43028	4.31861	3.85822	3.64675	3.79005	3.78377	4.02945	3.91094
P62275	P62275	2	2	40S ribosomal protein S29	Rps29	1	2	2	2	32.1	32.1	6.6767	0	12.733		1.98518	0.379527		1.83624e+06	1.69191e+06	975680	1.63908e+06	7.16041e+06	2.62741e+06	1.27328e+06	1.13368e+06		6.26393	6.22838	5.98931	6.2146	6.85494	6.41953	6.10492	6.05449
P24587	P24587	6	6	A-kinase anchor protein 5	Akap5	1	6	6	6	13.3	13.3	75.961	0	40.275		0.884449	0.379904		250950	270391	220452	233544	200357	135880	270969	255431		5.39959	5.43199	5.34331	5.36837	5.30181	5.13315	5.43292	5.40727
B2GV38	B2GV38	6	6	Ubiquitin-like protein 4A	Ubl4a	1	6	6	6	45.2	45.2	17.79	0	17.724		0.90729	0.380255		647805	513552	486608	446885	513447	437812	421330	528049		5.81144	5.71058	5.68718	5.6502	5.7105	5.64129	5.62462	5.72267
Q2TA68	Q2TA68	6	6	Dynamin-like 120 kDa protein, mitochondrial;Dynamin-like 120 kDa protein, form S1	Opa1	1	6	6	6	9	9	111.31	0	18.618		1.28518	0.382607		28409	75625.7	41679.4	60658.7	83096.4	81670.4	63369.4	37089.8		4.45346	4.87867	4.61992	4.78289	4.91958	4.91206	4.80188	4.56925
Q6P7Q1	Q6P7Q1	2	2	BRCA1-A complex subunit BRE	Bre	1	2	2	2	5.5	5.5	43.558	0.0073529	3.9766		1.18157	0.382688		693.271	23313.2	82090.4	79270.5	59272.8	77400.1	35237	47114.8		2.8409	4.3676	4.91429	4.89911	4.77286	4.88874	4.547	4.67316
P0C5E3	P0C5E3	5	5	Palladin	Palld	1	5	5	5	8.8	8.8	66.704	0	19.116		0.720402	0.383011		338700	155469	112596	166340	59988.8	147834	197849	151274		5.52981	5.19164	5.05152	5.221	4.77807	5.16977	5.29633	5.17977
O55012;Q05140	O55012	8;2	8;2	Phosphatidylinositol-binding clathrin assembly protein	Picalm	2	8	8	8	18	18	69.285	0	27.028		1.16224	0.383372		225921	344077	301129	372535	365274	468622	270140	341400		5.35396	5.53666	5.47875	5.57117	5.56262	5.67082	5.43159	5.53326
P60123	P60123	14	14	RuvB-like 1	Ruvbl1	1	14	14	14	39.3	39.3	50.213	0	93.05		1.15632	0.384325		1.11273e+06	989782	986870	1.06426e+06	1.5772e+06	1.2222e+06	848216	1.15534e+06		6.04639	5.99554	5.99426	6.02705	6.19789	6.08714	5.92851	6.06271
Q62639	Q62639	5	5	GTP-binding protein Rheb	Rheb	1	5	5	5	27.2	27.2	20.479	0	12.668		0.839023	0.38462		373469	476707	241901	370939	256697	288926	273335	408545		5.57225	5.67825	5.38364	5.5693	5.40942	5.46079	5.4367	5.61124
Q63692	Q63692	6	6	Hsp90 co-chaperone Cdc37;Hsp90 co-chaperone Cdc37, N-terminally processed	Cdc37	1	6	6	6	18.7	18.7	44.51	0	55.063		1.14534	0.384992		623503	545926	872285	707419	812368	687121	1013474	635737		5.79484	5.73713	5.94066	5.84968	5.90975	5.83703	6.00581	5.80328
Q63486;Q63487	Q63486;Q63487	3;2	3;2	Ras-related GTP-binding protein A;Ras-related GTP-binding protein B	Rraga;RragB	2	3	3	3	11.2	11.2	36.566	0.00075873	6.5497		1.10691	0.385112		131319	150195	225968	209002	206657	209176	182854	194397		5.11833	5.17666	5.35405	5.32015	5.31525	5.32051	5.2621	5.28869
CON__P00761	CON__P00761	5	5			1	5	5	5	29.4	29.4	24.409	0	225.28		0.824892	0.385292		6.69116e+07	3.78385e+07	3.35758e+07	5.31405e+07	3.1994e+07	4.44435e+07	4.25441e+07	3.89575e+07		7.8255	7.57793	7.52603	7.72543	7.50507	7.64781	7.62884	7.59059
Q925G1;Q923W4	Q925G1	3;1	3;1	Hepatoma-derived growth factor-related protein 2	Hdgfrp2	2	3	3	3	5.8	5.8	74.017	0	12.349		1.19558	0.385419		55734.5	55167.5	75780.7	142976	131386	83725.2	102835	76186.3		4.74612	4.74168	4.87956	5.15526	5.11855	4.92286	5.01214	4.88188
Q9R0T3	Q9R0T3	3	3	DnaJ homolog subfamily C member 3	Dnajc3	1	3	3	3	9.3	9.3	57.56	0	29.169		0.784681	0.385622		91677.1	160241	89654.1	96071.3	5461.27	142218	74671	121060		4.96226	5.20477	4.95257	4.98259	3.73729	5.15295	4.87315	5.083
P30009	P30009	7	7	Myristoylated alanine-rich C-kinase substrate	Marcks	1	7	7	7	34.3	34.3	29.794	0	39.542		0.789361	0.386157		639586	480583	737234	968038	10641.1	917648	539257	762748		5.8059	5.68177	5.86761	5.98589	4.02699	5.96268	5.7318	5.88238
Q6P6R2	Q6P6R2	10	10	Dihydrolipoyl dehydrogenase, mitochondrial	Dld	1	10	10	10	27.1	27.1	54.037	0	62.339		1.08253	0.386171		837430	947952	947221	1.19938e+06	974893	1.03635e+06	1020903	1.22436e+06		5.92295	5.97679	5.97645	6.07896	5.98896	6.01551	6.00898	6.08791
A1L1L2	A1L1L2	2	2	Transmembrane protein 214	Tmem214	1	2	2	2	3.1	3.1	76.565	0.0085979	3.8731		0.836078	0.386693		227080	226506	236537	308173	822.919	287904	199312	346614		5.35618	5.35508	5.3739	5.48879	2.91536	5.45925	5.29953	5.53985
Q568Z6	Q568Z6	4	4	IST1 homolog	Ist1	1	4	4	4	11.2	11.2	39.941	0	7.0974		0.364106	0.387144		1.89673e+06	272562	175288	235714	124945	273635	258228	282693		6.27801	5.43547	5.24375	5.37239	5.09672	5.43717	5.412	5.45132
Q5XIM5	Q5XIM5	5	5	Protein CDV3 homolog	Cdv3	1	5	5	5	26.7	26.7	24.31	0	12.141		1.34672	0.388647		128178	141728	104364	355033	334665	303785	231904	111815		5.10781	5.15146	5.01855	5.55027	5.52461	5.48257	5.36531	5.0485
P12843	P12843	3	3	Insulin-like growth factor-binding protein 2	Igfbp2	1	3	3	3	11.2	11.2	32.854	0	7.6579		1.7056	0.389376		120440	5873.3	81342.9	114860	204027	178001	137494	30563		5.08077	3.76888	4.91032	5.06017	5.30969	5.25042	5.13828	4.4852
Q63468	Q63468	3	3	Phosphoribosyl pyrophosphate synthase-associated protein 1	Prpsap1	1	4	3	3	15.4	11.5	39.435	0	6.8965		1.42575	0.389898		110420	19691.9	21449.7	57730.3	26399.4	115933	79124	76942.2		5.04305	4.29429	4.33142	4.7614	4.42159	5.06421	4.89831	4.88616
P30835	P30835	10	10	ATP-dependent 6-phosphofructokinase, liver type	Pfkl	1	12	10	10	21.5	19.2	85.338	0	173.3		1.20367	0.390738		219974	213639	243602	215344	305414	328163	161573	279199		5.34237	5.32968	5.38668	5.33313	5.48489	5.51609	5.20837	5.44591
Q5U1Z2	Q5U1Z2	6	6	Trafficking protein particle complex subunit 3	Trappc3	1	6	6	6	35	35	20.302	0	18.925		0.868517	0.390987		541420	585550	553695	622315	394425	259176	550254	796322		5.73353	5.76756	5.74327	5.79401	5.59596	5.41359	5.74056	5.90109
P10818	P10818	2	2	Cytochrome c oxidase subunit 6A1, mitochondrial	Cox6a1	1	2	2	2	16.2	16.2	12.301	0	8.7877		0.545461	0.392509		71398.7	414165	1.51032e+06	886884	827231	1230.82	590054	153920		4.85369	5.61717	6.17907	5.94787	5.91763	3.09019	5.77089	5.1873
P70618;Q9WTY9;Q63538;P49185;P49186;P49187	P70618	3;1;1;1;1;1	3;1;1;1;1;1	Mitogen-activated protein kinase 14	Mapk14	6	3	3	3	10.6	10.6	41.321	0	9.0957		1.22296	0.39257		154630	25573.3	131027	112066	138956	113992	149525	115202		5.18929	4.40779	5.11736	5.04948	5.14288	5.05687	5.17471	5.06146
D3ZQJ0	D3ZQJ0	2	2	Claudin-15	Cldn15	1	2	2	2	11.5	11.5	24.312	0	14.299		1.78994	0.392763		1.07384e+06	116481	62035.8	137485	832381	279460	86041.9	1.28985e+06		6.03094	5.06626	4.79264	5.13825	5.92032	5.44632	4.93471	6.11054
Q6AYA6	Q6AYA6	3	3	Uncharacterized protein C17orf62 homolog		1	3	3	3	21.4	21.4	20.894	0	11.918		0.877952	0.393293		489288	402734	596193	497678	660871	340378	365324	376946		5.68956	5.60502	5.77539	5.69695	5.82012	5.53196	5.56268	5.57628
P62850	P62850	5	5	40S ribosomal protein S24	Rps24	1	5	5	5	35.3	35.3	15.423	0	81.857		1.32015	0.393324		2.93354e+06	5.61758e+06	1.07058e+07	842575	1.03193e+07	4.51971e+06	8.18388e+06	3.5115e+06		6.46739	6.74955	7.02962	5.92561	7.01365	6.65511	6.91296	6.54549
P50503	P50503	10	10	Hsc70-interacting protein	St13	1	10	10	10	25.5	25.5	41.279	0	55.947		0.929162	0.39404		4.77544e+06	5.94304e+06	5.04328e+06	5.30137e+06	4.33802e+06	4.66248e+06	5.97826e+06	4.59229e+06		6.67901	6.77401	6.70271	6.72439	6.63729	6.66862	6.77657	6.66203
P13941;CON__P04258	P13941;CON__P04258	2;1	2;1	Collagen alpha-1(III) chain	Col3a1	2	2	2	2	1.7	1.7	138.93	0.0021352	5.1532		0.816648	0.395854		101692	99979.5	106342	135085	20537.9	96331.4	125526	119461		5.00729	4.99991	5.0267	5.13061	4.31256	4.98377	5.09873	5.07723
CON__P02769;P02770	CON__P02769	47;2	42;2			2	47	47	42	73.3	67.1	69.293	0	323.31		1.26835	0.397102		8.37694e+06	4.61272e+06	1.35034e+07	3.033e+06	5.05577e+06	1.00316e+07	1.07467e+07	1.16152e+07		6.92309	6.66396	7.13044	6.48187	6.70379	7.00137	7.03128	7.06503
P05982	P05982	5	5	NAD(P)H dehydrogenase [quinone] 1	Nqo1	1	5	5	5	24.8	24.8	30.946	0	23.505		0.900737	0.398489		480207	424384	446260	555742	523870	383354	315282	494832		5.68143	5.62776	5.64959	5.74487	5.71922	5.5836	5.4987	5.69446
P56603	P56603	2	2	Secretory carrier-associated membrane protein 1	Scamp1	1	2	2	2	10.1	10.1	37.998	0	10.562		1.09519	0.398527		212195	149696	174882	138666	176637	162123	211772	189203		5.32673	5.17521	5.24275	5.14197	5.24708	5.20985	5.32587	5.27693
Q5M9G3	Q5M9G3	8	8	Caprin-1	Caprin1	1	8	8	8	11	11	78.12	0	44.377		0.869734	0.39889		503232	767878	778222	728727	410920	658839	675931	670482		5.70177	5.88529	5.8911	5.86257	5.61376	5.81878	5.8299	5.82639
P11951;P11950	P11951	4;1	4;1	Cytochrome c oxidase subunit 6C-2	Cox6c2	2	4	4	4	52.6	52.6	8.4548	0	28.588		0.806196	0.400668		5.44071e+06	3.57793e+06	2.51147e+06	3.77981e+06	4.15649e+06	3.78366e+06	1.61864e+06	2.78402e+06		6.73566	6.55363	6.39993	6.57747	6.61873	6.57791	6.20915	6.44467
P29418	P29418	2	2	ATP synthase subunit epsilon, mitochondrial	Atp5e	1	2	2	2	29.4	29.4	5.7667	0.0041841	4.7273		0.685478	0.402913		3.80081e+06	2.6092e+06	938209	1.98494e+06	502997	2.34004e+06	1.33258e+06	2.22205e+06		6.57988	6.41651	5.9723	6.29775	5.70157	6.36922	6.12469	6.34675
P62755	P62755	8	8	40S ribosomal protein S6	Rps6	1	8	8	8	33.3	33.3	28.68	0	162.19		0.902561	0.403383		6.1987e+06	7.26739e+06	7.06496e+06	7.04768e+06	7.96848e+06	6.69932e+06	4.15988e+06	6.0638e+06		6.7923	6.86138	6.84911	6.84805	6.90138	6.82603	6.61908	6.78275
Q63750	Q63750	2	2	39S ribosomal protein L23, mitochondrial	Mrpl23	1	2	2	2	25.3	25.3	17.05	0.00075529	6.4171		0.873619	0.40345		66513	73912.8	41336.4	69555.1	61993.2	1878.6	119305	36379		4.82291	4.86872	4.61633	4.84233	4.79234	3.27383	5.07666	4.56085
Q5M7T4	Q5M7T4	2	2	Protein YIPF4	Yipf4	1	2	2	2	8.1	8.1	27.283	0.0097466	3.6516		1.16081	0.403652		196714	183702	327.207	94705.1	209924	91127.5	141079	109774		5.29384	5.26411	2.51482	4.97637	5.32206	4.95965	5.14946	5.0405
Q6P5P3	Q6P5P3	2	2	Tetratricopeptide repeat protein 9C	Ttc9c	1	2	2	2	17	17	20.067	0	10.098		0.77716	0.403908		294078	327824	1.28006e+06	700321	565983	3311.4	1.15668e+06	296417		5.46846	5.51564	6.10723	5.8453	5.7528	3.52001	6.06321	5.4719
Q99NA5	Q99NA5	10	10	Isocitrate dehydrogenase [NAD] subunit alpha, mitochondrial	Idh3a	1	10	10	10	32.2	32.2	39.613	0	87.446		1.08359	0.405873		925258	735064	943080	1.12493e+06	1.03606e+06	1.03582e+06	1088385	879717		5.96626	5.86633	5.97455	6.05113	6.01539	6.01529	6.03678	5.94434
Q2TL32	Q2TL32	13	13	E3 ubiquitin-protein ligase UBR4	Ubr4	1	13	13	13	3	3	573.79	0	29.037		0.844208	0.406284		23367.5	15764.9	11906.4	20607.3	13193.9	16361.2	15292.7	15636.5		4.36861	4.19769	4.07578	4.31402	4.12037	4.21382	4.18448	4.19414
Q00238	Q00238	8	8	Intercellular adhesion molecule 1	Icam1	1	8	8	8	13.6	13.6	60.141	0	56.133		1.12072	0.406652		493889	922451	627399	912009	906095	710534	850894	845041		5.69363	5.96494	5.79754	5.96	5.95717	5.85159	5.92988	5.92688
P81155	P81155	14	13	Voltage-dependent anion-selective channel protein 2	Vdac2	1	14	14	13	59.7	56.3	31.745	0	158.92		1.09847	0.40702		3.80574e+06	2.77743e+06	3.44536e+06	3.20631e+06	4.2351e+06	3.91661e+06	2.96836e+06	3.418e+06		6.58044	6.44364	6.53723	6.50601	6.62686	6.59291	6.47252	6.53377
Q4FZT2	Q4FZT2	3	3	Protein phosphatase methylesterase 1	Ppme1	1	3	3	3	11.7	11.7	42.316	0.0007593	6.5645		1.33587	0.407471		63871.3	111672	217948	119709	271434	194040	124052	96045.4		4.80531	5.04794	5.33835	5.07813	5.43366	5.28789	5.0936	4.98248
Q5U2Y1	Q5U2Y1	6	6	General transcription factor II-I	Gtf2i	1	6	6	6	7.6	7.6	110.21	0	15.164		0.886407	0.407543		44048.1	57799.9	50065.3	70865.2	43121.5	42878.9	53236.2	58235.8		4.64393	4.76193	4.69954	4.85043	4.63469	4.63224	4.72621	4.76519
Q64380	Q64380	4	4	Sarcosine dehydrogenase, mitochondrial	Sardh	1	4	4	4	5.3	5.3	101.44	0	9.6235		1.32371	0.408115		17270.7	26254.3	13883.6	24082.2	13479.5	40203.3	27123.6	27063.4		4.23731	4.4192	4.1425	4.3817	4.12967	4.60426	4.43335	4.43238
P62718	P62718	9	9	60S ribosomal protein L18a	Rpl18a	1	9	9	9	43.2	43.2	20.732	0	190.61		1.05326	0.409398		5.82488e+06	5.21855e+06	6.11988e+06	6.795e+06	6.86758e+06	6.13027e+06	6.19731e+06	6.03907e+06		6.76529	6.71755	6.78674	6.83219	6.8368	6.78748	6.7922	6.78097
Q2IBC5	Q2IBC5	4	4	Caveolin-2	Cav2	1	4	4	4	36.4	36.4	18.266	0	10.62		1.22334	0.409742		116814	381057	351184	299173	415121	331522	237484	420543		5.0675	5.58099	5.54553	5.47592	5.61817	5.52051	5.37563	5.62381
Q62920	Q62920	17	17	PDZ and LIM domain protein 5	Pdlim5	1	17	17	17	40.6	40.6	63.201	0	83.074		0.913803	0.409992		958883	801506	787347	1.01802e+06	814416	863597	635272	945110		5.98177	5.90391	5.89617	6.00775	5.91085	5.93631	5.80296	5.97548
P62628	P62628	4	4	Dynein light chain roadblock-type 1	Dynlrb1	1	4	4	4	60.4	60.4	10.99	0	24.501		0.892248	0.411345		1.52092e+06	1.33103e+06	1.78052e+06	1.42409e+06	894189	1.32101e+06	1.41726e+06	1.7715e+06		6.18211	6.12419	6.25055	6.15354	5.95143	6.12091	6.15145	6.24834
Q810T5	Q810T5	1	1	Histone acetyltransferase KAT7	Kat7	1	1	1	1	2.8	2.8	70.513	0.0061183	4.2693		1.55592	0.411935		14729.2	17072.8	14605	5590.93	36484.3	21196.8	7377.44	15846.1		4.16818	4.23231	4.1645	3.74748	4.56211	4.32627	3.86791	4.19992
P19836	P19836	2	2	Choline-phosphate cytidylyltransferase A	Pcyt1a	1	2	2	2	6	6	41.68	0.0021629	5.4275		0.822113	0.412464		380411	271416	316955	351295	33471.4	387944	316037	347801		5.58025	5.43364	5.501	5.54567	4.52467	5.58877	5.49974	5.54133
Q99JE6	Q99JE6	4	4	1-phosphatidylinositol 4,5-bisphosphate phosphodiesterase beta-3	Plcb3	1	4	4	4	4.2	4.2	139.45	0	13.184		0.78129	0.412928		21247.3	30595.4	9801.06	20275	28708.5	507.917	15614.6	19171.4		4.3273	4.48566	3.99127	4.30696	4.45801	2.70579	4.19353	4.28265
Q9WVC0	Q9WVC0	13	12	Septin-7	2007-09-01	1	13	13	12	39.7	37.6	50.507	0	173.48		1.18103	0.41527		761507	1.00321e+06	1.04007e+06	1.90136e+06	927791	1.47893e+06	1513714	1.63765e+06		5.88167	6.00139	6.01706	6.27906	5.96745	6.16995	6.18004	6.21422
P62076	P62076	3	3	Mitochondrial import inner membrane translocase subunit Tim13	Timm13	1	3	3	3	36.8	36.8	10.458	0	22.289		1.23601	0.415495		465273	596903	537242	508431	976811	549075	669474	409958		5.66771	5.7759	5.73017	5.70623	5.98981	5.73963	5.82573	5.61274
Q62952	Q62952	7	6	Dihydropyrimidinase-related protein 3	Dpysl3	1	8	7	6	20.2	16.1	61.967	0	21.287		0.777552	0.415782		230418	121841	179067	326216	158344	190541	120167	197731		5.36252	5.08579	5.25301	5.51351	5.1996	5.27999	5.07979	5.29608
CON__P15497	CON__P15497	8	8			1	8	8	8	29.8	29.8	30.276	0	21.621		2.25763	0.416868		690479	371109	586183	428999	2.98686e+06	393398	961779	346542		5.83915	5.5695	5.76803	5.63246	6.47522	5.59483	5.98308	5.53976
Q6AY09	Q6AY09	2	2	Heterogeneous nuclear ribonucleoprotein H2	Hnrnph2	1	7	2	2	17.6	3.8	49.293	0.00073529	5.9052		0.16424	0.417079		2282.27	50439.4	553437	135736	789.757	23165.7	40385	57508.6		3.35837	4.70277	5.74307	5.13269	2.89749	4.36485	4.60622	4.75973
P67874	P67874	3	3	Casein kinase II subunit beta	Csnk2b	1	3	3	3	19.1	19.1	24.942	0	10.599		1.16708	0.41725		298179	254514	251143	267645	302462	354762	204279	389005		5.47448	5.40571	5.39992	5.42756	5.48067	5.54994	5.31022	5.58995
P08081	P08081	2	2	Clathrin light chain A	Clta	1	2	2	2	7.7	7.7	26.98	0	7.0662		0.802146	0.419062		740661	1.38656e+06	849501	1.19191e+06	116452	1.25582e+06	886261	1.08531e+06		5.86962	6.14194	5.92916	6.07624	5.06615	6.09893	5.94756	6.03556
P62898;CON__P62894;P10715	P62898	7;2;1	7;2;1	Cytochrome c, somatic	Cycs	3	7	7	7	56.2	56.2	11.605	0	55.561		1.18448	0.419406		4.41008e+06	3.81155e+06	3.10341e+06	4.61878e+06	3.228e+06	4.18055e+06	6.47201e+06	5.00461e+06		6.64445	6.5811	6.49184	6.66453	6.50893	6.62123	6.81104	6.69937
P36972	P36972	11	11	Adenine phosphoribosyltransferase	Aprt	1	11	11	11	65.6	65.6	19.546	0	72.332		1.15164	0.420863		4.97976e+06	6.70944e+06	7.85669e+06	7.69503e+06	6.00872e+06	8.38057e+06	1.02146e+07	6.76782e+06		6.69721	6.82669	6.89524	6.88621	6.77878	6.92327	7.00922	6.83045
Q642C0	Q642C0	3	3	DnaJ homolog subfamily C member 8	Dnajc8	1	3	3	3	12.6	12.6	29.812	0	12.218		1.13841	0.421306		304949	214747	431974	403200	297076	411536	429182	404600		5.48423	5.33193	5.63546	5.60552	5.47287	5.61441	5.63264	5.60703
P62142	P62142	14	5	Serine/threonine-protein phosphatase PP1-beta catalytic subunit	Ppp1cb	1	14	14	5	51.1	20.2	37.186	0	124.58		1.28658	0.422273		374166	426300	284897	454670	519298	251458	525585	685033		5.57306	5.62972	5.45469	5.6577	5.71542	5.40047	5.72064	5.83571
P09527	P09527	14	14	Ras-related protein Rab-7a	Rab7a	1	14	14	14	76.3	76.3	23.504	0	239.22		1.1246	0.42298		4.28803e+06	4.64555e+06	5.5811e+06	6.23257e+06	5.26463e+06	5.42225e+06	7.69785e+06	4.94753e+06		6.63226	6.66704	6.74672	6.79467	6.72137	6.73418	6.88637	6.69439
Q6LED0	Q6LED0	8	3	Histone H3.1		1	8	8	3	55.9	30.9	15.404	0	292.46		1.777	0.424226		4.8277e+06	4.43287e+06	1.33994e+06	5.41994e+06	6.26357e+06	4.03956e+06	1.58534e+07	2.31176e+06		6.68374	6.64668	6.12709	6.73399	6.79682	6.60633	7.20012	6.36394
P62634	P62634	8	8	Cellular nucleic acid-binding protein	Cnbp	1	8	8	8	48.6	48.6	19.463	0	154.94		0.869234	0.424353		2.31233e+06	2.87181e+06	2.0324e+06	3.19179e+06	2.60642e+06	2.44362e+06	1.4106e+06	2.58664e+06		6.36405	6.45816	6.30801	6.50403	6.41604	6.38803	6.1494	6.41274
Q08326	Q08326	2	2	Guanine nucleotide exchange factor MSS4	Rabif	1	2	2	2	16.3	16.3	13.928	0.00073584	5.9439		0.847863	0.424452		400525	544663	706362	422148	293866	345266	371033	748048		5.60263	5.73613	5.84903	5.62547	5.46815	5.53815	5.56941	5.87393
Q9JLJ3	Q9JLJ3	11	11	4-trimethylaminobutyraldehyde dehydrogenase	Aldh9a1	1	11	11	11	31.6	31.6	53.652	0	77.904		0.932265	0.424476		922890	970972	886067	919031	657014	929466	1018425	843506		5.96515	5.98721	5.94747	5.96333	5.81757	5.96823	6.00793	5.92609
P16617	P16617	18	18	Phosphoglycerate kinase 1	Pgk1	1	18	18	18	52.8	52.8	44.538	0	323.31		1.09388	0.424522		1.0573e+07	1.13721e+07	1.31895e+07	9.65099e+06	1.44624e+07	1.01143e+07	1.29993e+07	1.14141e+07		7.0242	7.05584	7.12023	6.98457	7.16024	7.00494	7.11392	7.05744
Q7TP17	Q7TP17	3	3	Splicing factor U2AF 26 kDa subunit	U2af1l4	1	3	3	3	10	10	25.836	0	22.39		0.470416	0.424689		1.66294e+06	117350	1.39858e+06	892133	330510	194579	302970	1.087e+06		6.22088	5.06948	6.14569	5.95043	5.51919	5.2891	5.4814	6.03623
Q9EST6	Q9EST6	5	5	Acidic leucine-rich nuclear phosphoprotein 32 family member B	Anp32b	1	7	5	5	27.9	25	31.06	0	218.92		1.19787	0.425567		3.63755e+06	1.95607e+06	3.32389e+06	3.21378e+06	5.02373e+06	2.90816e+06	3973262	2.6266e+06		6.56081	6.29138	6.52165	6.50702	6.70103	6.46362	6.59915	6.41939
Q4G061	Q4G061	18	18	Eukaryotic translation initiation factor 3 subunit B	Eif3b	1	18	18	18	30.5	30.5	90.91	0	208.14		1.11795	0.425703		505709	626488	453220	563309	787834	547194	501661	565486		5.7039	5.79691	5.65631	5.75075	5.89643	5.73814	5.70041	5.75242
Q7TQ94	Q7TQ94	4	4	Nitrilase homolog 1	Nit1	1	4	4	4	27.1	27.1	32.09	0	78.976		1.27042	0.425977		63826.8	97161.1	162722	252067	219233	241301	175723	95221.4		4.805	4.98749	5.21145	5.40152	5.34091	5.38256	5.24483	4.97873
D3ZCL3	D3ZCL3	2	2	U1 small nuclear ribonucleoprotein C	Snrpc	1	2	2	2	17	17	17.364	0	29.471		1.17279	0.428667		292659	571887	569705	1.14025e+06	693474	825860	557611	942411		5.46636	5.75731	5.75565	6.057	5.84103	5.91691	5.74633	5.97424
P16036	P16036	9	9	Phosphate carrier protein, mitochondrial	Slc25a3	1	9	9	9	28.9	28.9	39.445	0	142.35		0.869202	0.428783		4.82225e+06	5.69951e+06	3.21823e+06	3.92467e+06	3.07345e+06	4.67223e+06	3.97197e+06	3.63651e+06		6.68325	6.75584	6.50762	6.5938	6.48763	6.66952	6.59901	6.56069
P62630;P62632	P62630	22;8	22;8	Elongation factor 1-alpha 1	Eef1a1	2	22	22	22	55.2	55.2	50.113	0	323.31		0.949365	0.429013		8.85751e+07	9.10277e+07	9.14717e+07	9.35381e+07	8.1925e+07	7.55812e+07	1.04327e+08	8.43174e+07		7.94731	7.95917	7.96129	7.97099	7.91342	7.87841	8.0184	7.92592
P15791;P11275;P11730;P08413	P15791	3;1;1;1	3;1;1;1	Calcium/calmodulin-dependent protein kinase type II subunit delta	Camk2d	4	3	3	3	6.6	6.6	60.08	0	11.99		1.11641	0.429122		149838	160288	197012	162458	196940	178243	230781	141577		5.17562	5.2049	5.29449	5.21074	5.29433	5.25101	5.3632	5.15099
Q99PF5	Q99PF5	11	11	Far upstream element-binding protein 2	Khsrp	1	13	11	11	28	25	74.226	0	88.509		1.1322	0.430157		417220	450139	345181	419895	320453	525237	485961	516587		5.62037	5.65335	5.53805	5.62314	5.50576	5.72036	5.6866	5.71314
P62749	P62749	8	5	Hippocalcin-like protein 1	Hpcal1	1	8	8	5	47.7	30.6	22.338	0	43.13		0.915265	0.430332		808209	925420	1.01727e+06	1.08395e+06	733776	813747	1.13744e+06	824931		5.90752	5.96634	6.00744	6.03501	5.86556	5.91049	6.05593	5.91642
P50475	P50475	18	18	Alanine--tRNA ligase, cytoplasmic	Aars	1	18	18	18	25.3	25.3	106.79	0	137.06		0.90997	0.430631		538551	663967	467427	649753	631957	454503	527953	496444		5.73123	5.82215	5.66971	5.81275	5.80069	5.65754	5.7226	5.69587
P47727	P47727	12	12	Carbonyl reductase [NADPH] 1	Cbr1	1	12	12	12	53.8	53.8	30.578	0	94.249		0.890816	0.431621		1.15239e+06	1.53505e+06	1.41271e+06	1.51747e+06	1.76637e+06	1.12208e+06	805272	1.31054e+06		6.0616	6.18612	6.15005	6.18112	6.24708	6.05002	5.90594	6.11745
Q7TQ20	Q7TQ20	4	4	DnaJ homolog subfamily C member 2;DnaJ homolog subfamily C member 2, N-terminally processed	Dnajc2	1	4	4	4	7.2	7.2	71.768	0	7.2277		2.79177	0.432057		7920.71	17666.9	18865.1	1116.34	2243.89	68514.3	13216.1	43244		3.89876	4.24716	4.27566	3.0478	3.351	4.83578	4.1211	4.63593
Q04970	Q04970	2	1	GTPase NRas	Nras	1	5	2	1	39.7	7.9	21.243	0.0021383	5.1747		0.803768	0.432453		24674.9	46222.3	52638	48515.4	35520.1	4426.3	50817.1	47525.3		4.39226	4.66485	4.7213	4.68588	4.55047	3.64604	4.70601	4.67693
P62332	P62332	5	5	ADP-ribosylation factor 6	Arf6	1	5	5	5	36	36	20.082	0	23.951		0.809552	0.43398		694853	1.11275e+06	1.23815e+06	594092	1.1693e+06	425320	863379	488655		5.84189	6.0464	6.09277	5.77385	6.06792	5.62872	5.9362	5.689
P11250	P11250	5	5	60S ribosomal protein L34	Rpl34	1	5	5	5	22.2	22.2	13.507	0	26.963		1.21955	0.43413		1.44033e+07	1.48139e+07	8.56829e+06	1.29152e+07	1.12559e+07	1.57853e+07	1.16091e+07	2.31815e+07		7.15846	7.17067	6.93289	7.1111	7.05138	7.19825	7.0648	7.36514
Q9JID2;P82471	Q9JID2;P82471	2;2	2;2	Guanine nucleotide-binding protein subunit alpha-11;Guanine nucleotide-binding protein G(q) subunit alpha	Gna11;Gnaq	2	2	2	2	7.5	7.5	42.026	0.0014663	5.8454		1.14309	0.435769		88539.7	36834.5	83192.5	68329.6	66563.9	81154	94946	73852.6		4.94714	4.56625	4.92008	4.83461	4.82324	4.90931	4.97748	4.86837
P47198	P47198	2	2	60S ribosomal protein L22	Rpl22	1	2	2	2	30.5	30.5	14.789	0	158.9		1.26228	0.436747		8.99685e+06	1.44123e+07	9.05645e+06	8.54428e+06	1.86128e+07	8.02336e+06	9.35949e+06	1.57704e+07		6.95409	7.15873	6.95696	6.93168	7.26981	6.90436	6.97125	7.19784
P58405	P58405	3	3	Striatin-3	Strn3	1	3	3	3	4.3	4.3	87.11	0	7.998		0.77669	0.437323		38389	19517.5	45298.6	53754.1	21283.9	29791.8	25057.5	45775.6		4.58421	4.29042	4.65608	4.73041	4.32805	4.4741	4.39894	4.66063
P63018;P14659;P0DMW1;P0DMW0	P63018	36;8;3;3	34;6;1;1	Heat shock cognate 71 kDa protein	Hspa8	4	38	36	34	59.9	55.1	70.87	0	323.31		0.959924	0.438555		2.4583e+07	2.60335e+07	2.25546e+07	2.53992e+07	2.65229e+07	2.29595e+07	2.22576e+07	2.288e+07		7.39064	7.41553	7.35323	7.40482	7.42362	7.36096	7.34748	7.35946
P97697	P97697	6	6	Inositol monophosphatase 1	Impa1	1	6	6	6	27.8	27.8	30.511	0	36.296		1.06094	0.438658		948573	928954	871911	708357	953923	870874	848585	995117		5.97707	5.96799	5.94047	5.85025	5.97951	5.93996	5.9287	5.99787
P97544	P97544	2	2	Lipid phosphate phosphohydrolase 3	Ppap2b	1	2	2	2	13.1	13.1	35.318	0.0021834	5.6493		0.844281	0.440069		99543.4	171706	94858.6	134662	136114	100899	64951.6	120826		4.99801	5.23478	4.97708	5.12925	5.1339	5.00389	4.81259	5.08216
P18645	P18645	3	3	UDP-glucose 4-epimerase	Gale	1	3	3	3	11.5	11.5	38.224	0	18.169		0.907533	0.440769		30893.9	18833.6	101445	49556.2	130063	24151	27070	884.398		4.48987	4.27493	5.00623	4.6951	5.11415	4.38293	4.43249	2.94665
Q3T1J1	Q3T1J1	14	14	Eukaryotic translation initiation factor 5A-1	Eif5a	1	14	14	14	88.3	88.3	16.832	0	323.31		0.901604	0.440778		3.36062e+07	4.67247e+07	4.80556e+07	3.9992e+07	4.44769e+07	3.28828e+07	4.47284e+07	2.97226e+07		7.52642	7.66955	7.68174	7.60197	7.64813	7.51697	7.65058	7.47309
P63281	P63281	5	5	SUMO-conjugating enzyme UBC9	Ube2i	1	5	5	5	22.8	22.8	18.007	0	30.455		0.872517	0.441434		3.31255e+06	4.3591e+06	2.7923e+06	2.4451e+06	3.12568e+06	2.95125e+06	2.96739e+06	2.21905e+06		6.52016	6.6394	6.44596	6.3883	6.49494	6.47001	6.47238	6.34617
P46462	P46462	46	46	Transitional endoplasmic reticulum ATPase	Vcp	1	46	46	46	63	63	89.348	0	323.31		1.09355	0.441602		6.36879e+06	9.14235e+06	7.69388e+06	7.76862e+06	1.01748e+07	8.00997e+06	8.6758e+06	7.01059e+06		6.80406	6.96106	6.88615	6.89034	7.00753	6.90363	6.93831	6.84575
P26376	P26376	4	4	Interferon-induced transmembrane protein 3	ifitm3	1	4	4	4	48.2	48.2	14.971	0	46.548		1.13303	0.441894		2.13362e+06	2.70824e+06	4.12294e+06	2.15886e+06	4.06293e+06	2.66414e+06	2.79318e+06	3.08314e+06		6.32912	6.43269	6.61521	6.33422	6.60884	6.42556	6.4461	6.48899
Q4KMA2	Q4KMA2	8	8	UV excision repair protein RAD23 homolog B	Rad23b	1	8	8	8	20.7	20.7	43.496	0	24.996		0.917149	0.442281		1.62822e+06	1.90153e+06	1.57914e+06	1.94948e+06	1.17066e+06	1.62142e+06	1.80355e+06	1.87794e+06		6.21171	6.2791	6.19842	6.28992	6.06843	6.2099	6.25613	6.27368
P41777	P41777	3	3	Nucleolar and coiled-body phosphoprotein 1	Nolc1	1	3	3	3	5.1	5.1	73.562	0	12.098		1.26658	0.442978		165998	130624	34171.6	159898	194628	112566	213366	100941		5.2201	5.11602	4.53367	5.20384	5.28921	5.05141	5.32912	5.00407
Q642A4	Q642A4	3	3	UPF0598 protein C8orf82 homolog		1	3	3	3	15.6	15.6	24.397	0.00074571	6.2473		0.85813	0.443145		33752.4	57442.7	53687.8	50709.7	46629	24044.5	43642.5	53527.9		4.5283	4.75923	4.72988	4.70509	4.66866	4.38102	4.63991	4.72858
Q5XIE8	Q5XIE8	3	3	Integral membrane protein 2B;BRI2, membrane form;BRI2 intracellular domain;BRI2C, soluble form;Bri23 peptide	Itm2b	1	3	3	3	12	12	30.314	0	7.2536		0.81134	0.44652		377977	193789	166191	281904	278331	176221	167040	205863		5.57747	5.28733	5.22061	5.4501	5.44456	5.24606	5.22282	5.31358
P06302	P06302	6	6	Prothymosin alpha;Prothymosin alpha, N-terminally processed;Thymosin alpha	Ptma	1	6	6	6	35.7	35.7	12.382	0	190.67		0.874314	0.446668		2.44792e+07	2.48279e+07	1.91791e+07	3.14676e+07	1.45222e+07	2.12611e+07	1.55791e+07	3.60287e+07		7.3888	7.39494	7.28283	7.49786	7.16203	7.32759	7.19254	7.55665
P27867	P27867	10	10	Sorbitol dehydrogenase	Sord	1	10	10	10	37.3	37.3	38.234	0	53.88		0.89824	0.447387		1.22293e+06	1.49412e+06	1.45864e+06	1.29316e+06	725591	1.33224e+06	1.59207e+06	1.26244e+06		6.0874	6.17438	6.16395	6.11165	5.86069	6.12458	6.20196	6.10121
Q5M827	Q5M827	2	2	Pirin	Pir	1	2	2	2	9.3	9.3	32.178	0	7.6387		0.872851	0.447591		224321	140567	148008	167379	113711	214363	100942	164763		5.35087	5.14788	5.17029	5.2237	5.0558	5.33115	5.00407	5.21686
P62282	P62282	11	11	40S ribosomal protein S11	Rps11	1	11	11	11	55.7	55.7	18.431	0	160.7		0.932383	0.447993		2.25653e+07	2.32263e+07	1.86458e+07	2.47136e+07	2.03009e+07	2.4024e+07	1.77739e+07	2.1024e+07		7.35344	7.36598	7.27058	7.39294	7.30752	7.38064	7.24978	7.32272
Q9JHW1	Q9JHW1	3	3	Carboxypeptidase D	Cpd	1	3	3	3	2.2	2.2	152.61	0	7.2295		0.751293	0.448146		27735.8	14141.4	10338.9	10509.1	14005.4	4790.37	13692.5	14636.7		4.44304	4.15049	4.01447	4.02157	4.1463	3.68037	4.13648	4.16544
P69736	P69736	2	2	Endothelial differentiation-related factor 1	Edf1	1	2	2	2	16.9	16.9	16.369	0	27.16		0.903118	0.448169		777316	887690	704586	1.07336e+06	643189	873436	699242	893526		5.8906	5.94826	5.84793	6.03075	5.80834	5.94123	5.84463	5.95111
P54311	P54311	4	4	Guanine nucleotide-binding protein G(I)/G(S)/G(T) subunit beta-1	Gnb1	1	8	4	4	24.4	13.2	37.377	0	18.523		1.18082	0.450329		370216	249539	485618	488783	599881	470920	305786	505830		5.56845	5.39714	5.68629	5.68912	5.77806	5.67295	5.48542	5.704
P97536	P97536	37	37	Cullin-associated NEDD8-dissociated protein 1	Cand1	1	37	37	37	33.9	33.9	136.36	0	323.31		1.17219	0.451791		1.38182e+06	1.77508e+06	1.27508e+06	1.62937e+06	2.34684e+06	1.16567e+06	1.96946e+06	1.62312e+06		6.14045	6.24922	6.10554	6.21202	6.37048	6.06658	6.29435	6.21035
Q63530	Q63530	4	4	Phosphotriesterase-related protein	Pter	1	4	4	4	18.9	18.9	39.145	0	12.783		1.40663	0.453002		361546	64733	121102	110342	84623.7	159504	290339	390706		5.55816	4.81113	5.08315	5.04274	4.92749	5.20277	5.46291	5.59185
P45592	P45592	19	18	Cofilin-1	Cfl1	1	19	19	18	83.1	78.9	18.532	0	323.31		0.935966	0.453638		4.87416e+07	6.28919e+07	5.35023e+07	4.83207e+07	4.81467e+07	4.48964e+07	4.91382e+07	5.76065e+07		7.6879	7.79859	7.72837	7.68413	7.68257	7.65221	7.69142	7.76047
P84100	P84100	4	4	60S ribosomal protein L19	Rpl19	1	4	4	4	22.4	22.4	23.466	0	55.917		0.830523	0.454777		5.3109e+06	6.60569e+06	3.48415e+06	7.36948e+06	1.73479e+06	8.36115e+06	4.39832e+06	4.41692e+06		6.72517	6.81992	6.5421	6.86744	6.23925	6.92227	6.64329	6.64512
P29314	P29314	17	17	40S ribosomal protein S9	Rps9	1	17	17	17	54.6	54.6	22.591	0	139.48		1.12619	0.455303		2.00491e+07	2.92342e+07	3.03088e+07	3.7743e+07	2.59401e+07	3.57861e+07	3.01891e+07	4.02261e+07		7.3021	7.46589	7.48157	7.57684	7.41397	7.55371	7.47985	7.60451
Q64428	Q64428	22	22	Trifunctional enzyme subunit alpha, mitochondrial;Long-chain enoyl-CoA hydratase;Long chain 3-hydroxyacyl-CoA dehydrogenase	Hadha	1	22	22	22	41.8	41.8	82.664	0	224.46		1.09018	0.458256		845570	1.21788e+06	998211	1.01359e+06	1.2767e+06	1.12088e+06	882958	1.16222e+06		5.92715	6.08561	5.99922	6.00586	6.10609	6.04956	5.94594	6.06529
O35094	O35094	2	2	Mitochondrial import inner membrane translocase subunit TIM44	Timm44	1	2	2	2	5.7	5.7	51.06	0	9.422		1.6279	0.460978		17516.3	53978.2	33519.4	22448	94194.9	27582.8	68459	17258.7		4.24344	4.73222	4.5253	4.35118	4.97403	4.44064	4.83543	4.23701
P42667	P42667	5	5	Signal peptidase complex catalytic subunit SEC11A	Sec11a	1	5	5	5	21.2	21.2	20.599	0	30.905		1.14826	0.461236		1.51424e+06	2.41407e+06	1.53565e+06	1.78252e+06	2.36503e+06	1.64767e+06	2.68874e+06	1.61943e+06		6.1802	6.38275	6.18629	6.25103	6.37384	6.21687	6.42955	6.20936
P27008	P27008	11	11	Poly [ADP-ribose] polymerase 1	Parp1	1	11	11	11	16.7	16.7	112.66	0	38.226		1.08522	0.461476		176375	168423	182364	230783	212623	163581	215364	230971		5.24644	5.2264	5.26094	5.3632	5.32761	5.21373	5.33317	5.36356
Q10728	Q10728	4	4	Protein phosphatase 1 regulatory subunit 12A	Ppp1r12a	1	4	4	4	4.6	4.6	115.28	0	8.5985		0.873864	0.462057		23520.2	26347.4	38006.5	36601.7	22650.2	19988.9	35471.8	30663.9		4.37144	4.42074	4.57986	4.5635	4.35507	4.30079	4.54988	4.48663
CON__Q2KIG3	CON__Q2KIG3	1	1			1	1	1	1	3.3	3.3	48.821	0.0066979	4.0364		1.05238	0.462721		57008.5	4546.68	166125	56445.7	104414	76296	55100.2	63199.8		4.75594	3.65769	5.22044	4.75163	5.01876	4.8825	4.74115	4.80072
B0BNA7	B0BNA7	9	9	Eukaryotic translation initiation factor 3 subunit I	Eif3i	1	9	9	9	38.5	38.5	36.46	0	58.17		0.9224	0.464078		404395	377323	505211	450229	396352	322341	380386	503277		5.60681	5.57671	5.70347	5.65343	5.59808	5.50832	5.58022	5.70181
P16975	P16975	9	9	SPARC	Sparc	1	9	9	9	31.9	31.9	34.296	0	42.32		0.951931	0.464852		2.0919e+06	1.62883e+06	1.91986e+06	1.85415e+06	1.76095e+06	1.66442e+06	1.91918e+06	1.78992e+06		6.32054	6.21188	6.28327	6.26814	6.24575	6.22126	6.28312	6.25283
Q63639;Q8K4D8	Q63639	13;1	12;1	Retinal dehydrogenase 2	Aldh1a2	2	14	13	12	37.6	34.7	56.639	0	154.49		1.08706	0.465126		814490	1.00372e+06	775831	1.00363e+06	805887	1.08877e+06	896518	1.11971e+06		5.91089	6.00161	5.88977	6.00158	5.90627	6.03693	5.95256	6.04911
P16636	P16636	11	11	Protein-lysine 6-oxidase	Lox	1	11	11	11	45	45	46.558	0	94.012		0.930706	0.467393		768143	663483	749583	935325	707135	714397	648044	831001		5.88544	5.82183	5.87482	5.97096	5.8495	5.85394	5.8116	5.9196
Q5EGY4	Q5EGY4	2	2	Synaptobrevin homolog YKT6	Ykt6	1	2	2	2	9.1	9.1	22.369	0.0021739	5.5262		0.90784	0.468713		155924	173741	106244	157001	283065	52705.9	142314	60181.6		5.19291	5.2399	5.0263	5.1959	5.45189	4.72186	5.15325	4.77946
P61805	P61805	4	4	Dolichyl-diphosphooligosaccharide--protein glycosyltransferase subunit DAD1	Dad1	1	4	4	4	35.4	35.4	12.497	0	73.615		0.915057	0.468786		7.43336e+06	6.39407e+06	5.46488e+06	6.37371e+06	4.25425e+06	6.92491e+06	5.38171e+06	6.92499e+06		6.87119	6.80578	6.73758	6.80439	6.62882	6.84041	6.73092	6.84042
P12711	P12711	10	9	Alcohol dehydrogenase class-3	Adh5	1	10	10	9	44.4	42.2	39.575	0	47.37		1.05903	0.469364		426058	512559	472761	569725	478970	574634	558600	485852		5.62947	5.70974	5.67464	5.75567	5.68031	5.75939	5.7471	5.6865
P70470	P70470	3	3	Acyl-protein thioesterase 1	Lypla1	1	3	3	3	20.4	20.4	24.708	0	10.552		0.706993	0.469826		228060	149403	150897	495342	212622	172726	179731	158671		5.35805	5.17436	5.17868	5.69491	5.32761	5.23736	5.25462	5.2005
P85971	P85971	9	9	6-phosphogluconolactonase	Pgls	1	9	9	9	59.9	59.9	27.234	0	83.538		1.11516	0.470157		1.79314e+06	866411	1.93145e+06	2.03963e+06	1.88595e+06	1.8068e+06	1.64994e+06	2.05155e+06		6.25361	5.93772	6.28588	6.30955	6.27553	6.25691	6.21747	6.31208
Q63524	Q63524	6	6	Transmembrane emp24 domain-containing protein 2	Tmed2	1	6	6	6	32.8	32.8	22.733	0	34.048		1.6886	0.470386		1.00515e+06	1.13341e+06	264068	1.13221e+06	3.49838e+06	933639	536956	999938		6.00223	6.05439	5.42172	6.05393	6.54387	5.97018	5.72994	5.99997
Q91V33;Q920F3	Q91V33	8;2	8;2	KH domain-containing, RNA-binding, signal transduction-associated protein 1	Khdrbs1	2	8	8	8	19	19	48.315	0	91.482		1.22408	0.471296		1.56569e+06	1.14345e+06	1.58799e+06	1.65929e+06	1.08987e+06	2.08642e+06	1.51279e+06	2.60207e+06		6.1947	6.05822	6.20085	6.21992	6.03737	6.3194	6.17978	6.41532
Q9JHL4	Q9JHL4	6	6	Drebrin-like protein	Dbnl	1	6	6	6	19.3	19.3	48.612	0	57.711		0.919019	0.473158		490422	479927	423269	529742	300963	490980	434546	541116		5.69057	5.68118	5.62662	5.72406	5.47851	5.69106	5.63804	5.73329
O88453	O88453	6	6	Scaffold attachment factor B1	Safb	1	6	6	6	12.1	12.1	104.57	0	42.248		1.17261	0.473342		78526.8	100685	116405	154853	174507	98579.8	99930.1	155209		4.89502	5.00297	5.06597	5.18992	5.24181	4.99379	4.9997	5.19092
O35394	O35394	2	2	Prenylated Rab acceptor protein 1	Rabac1	1	2	2	2	15.7	15.7	20.643	0.0021444	5.2366		1.19101	0.473523		85277.7	328042	307555	191756	405958	244659	216791	219543		4.93084	5.51593	5.48792	5.28275	5.60848	5.38856	5.33604	5.34152
P62815	P62815	9	9	V-type proton ATPase subunit B, brain isoform	Atp6v1b2	1	9	9	9	23.7	23.7	56.55	0	74.099		1.11303	0.474513		619641	469075	444737	532190	754476	560421	457166	527067		5.79214	5.67124	5.6481	5.72607	5.87765	5.74851	5.66007	5.72187
A0JPJ7	A0JPJ7	12	12	Obg-like ATPase 1	Ola1	1	12	12	12	43.7	43.7	44.535	0	49.601		0.846713	0.476643		1.20353e+06	609787	919488	655704	518126	753762	862294	734914		6.08046	5.78518	5.96355	5.81671	5.71444	5.87723	5.93566	5.86624
Q68FQ0	Q68FQ0	18	18	T-complex protein 1 subunit epsilon	Cct5	1	18	18	18	43.6	43.6	59.536	0	323.31		0.853461	0.477503		1.91023e+06	3.84053e+06	2.30678e+06	2.73875e+06	2.60932e+06	2.43548e+06	1.58061e+06	2.58881e+06		6.28109	6.58439	6.36301	6.43755	6.41653	6.38658	6.19882	6.4131
Q68FR8	Q68FR8	3	2	Tubulin alpha-3 chain	Tuba3a	1	21	3	2	63.8	5.3	49.959	0	44.05		1.55462	0.478582		88879.8	316185	78894.7	242070	512811	179322	354002	82566.6		4.9488	5.49994	4.89705	5.38394	5.70996	5.25363	5.54901	4.9168
O35796	O35796	5	5	Complement component 1 Q subcomponent-binding protein, mitochondrial	C1qbp	1	5	5	5	26.9	26.9	30.997	0	44.369		1.13742	0.479253		1.57268e+06	1.15368e+06	1.58263e+06	2.20973e+06	2.20473e+06	1.60531e+06	2225170	1.37933e+06		6.19664	6.06208	6.19938	6.34434	6.34336	6.20556	6.34736	6.13967
Q641Z8	Q641Z8	3	3	Peflin	Pef1	1	3	3	3	11.3	11.3	30.012	0	14.493		1.16563	0.479839		285909	353037	299818	495572	586518	336589	442510	306295		5.45623	5.54782	5.47686	5.69511	5.76828	5.5271	5.64592	5.48614
P50408	P50408	4	4	V-type proton ATPase subunit F	Atp6v1f	1	4	4	4	36.1	36.1	13.37	0	13.816		0.799463	0.480822		236972	271068	636429	449517	190058	227805	613596	242873		5.3747	5.43308	5.80375	5.65275	5.27889	5.35756	5.78788	5.38538
P04636	P04636	18	18	Malate dehydrogenase, mitochondrial	Mdh2	1	18	18	18	65.7	65.7	35.683	0	270.9		1.04725	0.481457		8.1059e+06	7.20384e+06	8.92917e+06	9.60222e+06	8.34348e+06	9.34086e+06	8.58214e+06	9.1737e+06		6.9088	6.85756	6.95081	6.98237	6.92135	6.97039	6.9336	6.96254
Q68FV6	Q68FV6	1	1	Glycosylated lysosomal membrane protein	Glmp	1	1	1	1	5	5	43.871	0	18.123		1.21599	0.482256		86267.1	120856	40164.7	140485	147967	76083.6	89750.4	157727		4.93585	5.08227	4.60384	5.14763	5.17016	4.88129	4.95304	5.19791
P20280	P20280	6	6	60S ribosomal protein L21	Rpl21	1	6	6	6	33.1	33.1	18.465	0	79.132		0.944937	0.482648		1.23119e+07	1.33836e+07	1.64237e+07	1.365e+07	1.36819e+07	1.25336e+07	1.42617e+07	1.22211e+07		7.09032	7.12657	7.21547	7.13513	7.13615	7.09807	7.15417	7.08711
Q9EQT5	Q9EQT5	3	3	Tubulointerstitial nephritis antigen-like	Tinagl1	1	3	3	3	7.1	7.1	52.82	0	6.9515		1.11537	0.483513		19668.2	41650.9	38159	67651.8	40755.8	49679.7	43088	52888.1		4.29377	4.61962	4.5816	4.83028	4.61019	4.69618	4.63436	4.72336
P25093	P25093	9	9	Fumarylacetoacetase	Fah	1	9	9	9	29.1	29.1	45.975	0	46.243		1.06826	0.484959		584652	486047	673720	668552	545821	689987	655197	686677		5.7669	5.68668	5.82848	5.82514	5.73705	5.83884	5.81637	5.83675
P61515;D4AAZ6	P61515;D4AAZ6	3;2	3;2	Putative 60S ribosomal protein L37a;60S ribosomal protein L37a	Rpl37a-ps1;Rpl37a	2	3	3	3	41.3	41.3	10.275	0	27.379		0.895898	0.485808		3.13571e+06	3.94202e+06	2.73254e+06	3.19596e+06	4.48894e+06	3.40324e+06	1.6735e+06	2.08658e+06		6.49634	6.59572	6.43657	6.5046	6.65214	6.53189	6.22363	6.31943
P55260	P55260	13	13	Annexin A4	Anxa4	1	13	13	13	49.8	49.8	35.848	0	151.81		0.886377	0.486075		2.63576e+06	1.7249e+06	2.63664e+06	2.62491e+06	2.44909e+06	2.42846e+06	1.33534e+06	2.31602e+06		6.42091	6.23677	6.42105	6.41911	6.389	6.38533	6.12559	6.36474
P62168	P62168	4	4	Neuronal calcium sensor 1	Ncs1	1	4	4	4	26.3	26.3	21.878	0	13.172		0.841935	0.48628		236831	269426	494643	323243	213788	139203	432789	329064		5.37444	5.43044	5.69429	5.50953	5.32998	5.14365	5.63628	5.51728
P13086	P13086	5	5	Succinyl-CoA ligase [ADP/GDP-forming] subunit alpha, mitochondrial	Suclg1	1	5	5	5	17.9	17.9	36.148	0	19.757		1.12459	0.489195		585799	563485	781798	791075	943503	859626	554694	703476		5.76775	5.75088	5.89309	5.89822	5.97474	5.93431	5.74405	5.84725
P80432	P80432	2	2	Cytochrome c oxidase subunit 7C, mitochondrial	Cox7c	1	2	2	2	28.6	28.6	7.3746	0	7.1137		0.640593	0.490052		2.29861e+06	1.42956e+06	398121	1.02927e+06	615259	1.04527e+06	766009	876076		6.36146	6.1552	5.60002	6.01253	5.78906	6.01923	5.88423	5.94254
A4L9P7	A4L9P7	4	4	Sister chromatid cohesion protein PDS5 homolog A	Pds5a	1	5	4	4	5.9	5	150.28	0	10.249		1.18	0.490727		78063	245238	273550	226744	260297	162930	224149	324467		4.89245	5.38959	5.43704	5.35554	5.41547	5.212	5.35054	5.51117
Q62745	Q62745	3	3	CD81 antigen	Cd81	1	3	3	3	18.6	18.6	25.888	0	38.088		0.892352	0.491269		1.2339e+06	1.04446e+06	794102	907204	936987	1.25769e+06	553753	802841		6.09128	6.01889	5.89988	5.9577	5.97173	6.09957	5.74332	5.90463
Q5M7U6	Q5M7U6	6	6	Actin-related protein 2	Actr2	1	6	6	6	22.1	22.1	44.733	0	45.011		0.91252	0.492411		1.04378e+06	753124	1.1512e+06	1.06494e+06	738809	966021	1031474	925680		6.01861	5.87687	6.06115	6.02733	5.86853	5.98499	6.01346	5.96646
Q6AYE2	Q6AYE2	8	7	Endophilin-B1	Sh3glb1	1	8	8	7	20.8	18.6	40.787	0	25.215		0.916195	0.494935		448404	359541	450850	363711	289923	408612	283581	504418		5.65167	5.55575	5.65403	5.56076	5.46228	5.61131	5.45268	5.70279
Q9R063	Q9R063	9	9	Peroxiredoxin-5, mitochondrial	Prdx5	1	9	9	9	51.6	51.6	22.178	0	262.87		0.890443	0.495232		4.59004e+06	5.36799e+06	5.91267e+06	3.45193e+06	3.65709e+06	3.61242e+06	5.40719e+06	4.52899e+06		6.66182	6.72981	6.77178	6.53806	6.56314	6.5578	6.73297	6.656
Q66HD0	Q66HD0	47	45	Endoplasmin	Hsp90b1	1	47	47	45	59.6	57.8	92.77	0	323.31		0.949548	0.495899		1.52588e+07	1.97499e+07	1.55213e+07	1.80093e+07	1.63606e+07	1.66383e+07	1.54661e+07	1.66164e+07		7.18352	7.29557	7.19093	7.2555	7.2138	7.22111	7.18938	7.22054
P21775;P07871	P21775;P07871	5;5	5;5	3-ketoacyl-CoA thiolase A, peroxisomal;3-ketoacyl-CoA thiolase B, peroxisomal	Acaa1a;Acaa1b	2	5	5	5	17.5	17.5	43.833	0	18.719		0.895422	0.496166		172429	203109	265872	242682	252648	140930	247541	150516		5.23661	5.30773	5.42467	5.38504	5.40252	5.149	5.39365	5.17758
Q64060	Q64060	1	1	Probable ATP-dependent RNA helicase DDX4	Ddx4	1	1	1	1	1.3	1.3	77.954	0.0041294	4.4663		1.15014	0.498623		82989.7	91714.1	73832.3	75923.4	80280.9	81414.6	138250	73229.8		4.91902	4.96244	4.86825	4.88038	4.90461	4.9107	5.14067	4.86469
P62994	P62994	2	2	Growth factor receptor-bound protein 2	Grb2	1	2	2	2	8.8	8.8	25.206	0.0067159	4.0645		1.10159	0.501667		185668	84708.3	163083	10316.8	144397	166762	84375	93324		5.26874	4.92793	5.21241	4.01354	5.15956	5.2221	4.92621	4.96999
P84079;P61206	P84079;P61206	5;5	1;1	ADP-ribosylation factor 1;ADP-ribosylation factor 3	Arf1;Arf3	2	10	5	1	58.6	9.9	20.697	0	98.135		1.10059	0.501863		3.22148e+06	7.15445e+06	4.61574e+06	6.77658e+06	5.93064e+06	58178.2	1.34474e+07	4.5216e+06		6.50806	6.85458	6.66424	6.83101	6.7731	4.76476	7.12864	6.65529
Q6VBQ5	Q6VBQ5	4	4	Myeloid-associated differentiation marker	Myadm	1	4	4	4	18.2	18.2	35.148	0	37.569		0.909778	0.502456		1.19539e+06	612292	910362	1.43247e+06	1.25078e+06	292462	1.91867e+06	314131		6.07751	5.78696	5.95921	6.15609	6.09718	5.46607	6.283	5.49711
P23785	P23785	5	5	Granulins;Acrogranin;Granulin-1;Granulin-2;Granulin-3;Granulin-4;Granulin-5;Granulin-6;Granulin-7	Grn	1	5	5	5	11.7	11.7	63.369	0	20.902		1.54995	0.502778		134217	101261	71266.1	192836	344470	118030	63728.5	248097		5.12781	5.00544	4.85288	5.28519	5.53715	5.07199	4.80433	5.39462
CON__P04264	CON__P04264	18	10			1	20	18	10	30.1	16.6	66.017	0	124.28		0.329621	0.503259		368202	2.9757e+06	187066	226970	200746	488418	200560	348970		5.56609	6.47359	5.272	5.35597	5.30265	5.68879	5.30224	5.54279
P55161	P55161	16	16	Nck-associated protein 1	Nckap1	1	16	16	16	14.1	14.1	128.86	0	43.418		1.08855	0.503905		233863	201080	174434	227808	247682	236994	254233	172410		5.36896	5.30337	5.24163	5.35757	5.39389	5.37474	5.40523	5.23656
P63036	P63036	8	8	DnaJ homolog subfamily A member 1	Dnaja1	1	8	8	8	31	31	44.868	0	55.662		0.85872	0.505723		251563	377590	521546	405825	462637	263191	203001	407791		5.40065	5.57702	5.71729	5.60834	5.66524	5.42027	5.3075	5.61044
B0BN93	B0BN93	14	14	26S proteasome non-ATPase regulatory subunit 13	Psmd13	1	14	14	14	41	41	42.817	0	82.239		1.23822	0.508835		1.51664e+06	1.45724e+06	1.36407e+06	1.54415e+06	895217	2.12248e+06	2248329	2.01729e+06		6.18088	6.16353	6.13484	6.18869	5.95193	6.32684	6.35186	6.30477
P49432	P49432	7	7	Pyruvate dehydrogenase E1 component subunit beta, mitochondrial	Pdhb	1	7	7	7	21.7	21.7	38.982	0	42.277		1.17308	0.509638		1.01921e+06	671519	935385	1.13106e+06	1.49467e+06	1.28495e+06	890702	737153		6.00826	5.82706	5.97099	6.05349	6.17454	6.10888	5.94973	5.86756
Q6AY55	Q6AY55	8	8	Dephospho-CoA kinase domain-containing protein	Dcakd	1	8	8	8	36.7	36.7	27.352	0	23.076		1.17176	0.510127		47557.9	508303	780811	791557	643473	297175	936371	616760		4.67722	5.70612	5.89255	5.89848	5.80853	5.47301	5.97145	5.79012
O35152	O35152	1	1	BET1-like protein	Bet1l	1	1	1	1	13.5	13.5	12.417	0.0054757	4.359		0.992784	0.510296		3227.6	205947	155923	205578	111694	175503	118977	160384		3.50888	5.31376	5.19291	5.31298	5.04803	5.24428	5.07546	5.20516
P34064	P34064	7	7	Proteasome subunit alpha type-5	Psma5	1	7	7	7	44.4	44.4	26.391	0	75.724		1.05361	0.511321		2.70575e+06	2.12455e+06	2.4336e+06	1.87322e+06	2.42442e+06	2.23141e+06	2.60632e+06	2.36484e+06		6.43229	6.32727	6.38625	6.27259	6.38461	6.34858	6.41603	6.3738
Q6AYG5	Q6AYG5	7	7	Ethylmalonyl-CoA decarboxylase	Echdc1	1	7	7	7	32.4	32.4	32.63	0	31.951		0.918821	0.51194		457432	483825	536763	628005	577570	485970	332705	538815		5.66033	5.68469	5.72978	5.79796	5.7616	5.68661	5.52206	5.73144
P16638	P16638	35	35	ATP-citrate synthase	Acly	1	35	35	35	37.7	37.7	120.63	0	310.3		0.95186	0.512175		885647	1.09626e+06	984415	1.12036e+06	1.0389e+06	949629	869967	1.03145e+06		5.94726	6.03991	5.99318	6.04936	6.01657	5.97755	5.9395	6.01345
P04642;P42123;P19629	P04642	20;2;1	20;2;1	L-lactate dehydrogenase A chain	Ldha	3	20	20	20	66.3	66.3	36.45	0	323.31		0.914844	0.513012		2.98041e+07	4.71057e+07	3.228e+07	3.60831e+07	2.91631e+07	3.66563e+07	3.32575e+07	3.38251e+07		7.47428	7.67307	7.50893	7.5573	7.46483	7.56415	7.52189	7.52924
O54889	O54889	3	3	DNA-directed RNA polymerase I subunit RPA1	Polr1a	1	3	3	3	2.1	2.1	194.19	0.0021583	5.4087		0.859394	0.513093		1219.73	32827.3	86972.9	208160	52431.6	48008.1	54509.5	127946		3.08626	4.51624	4.93938	5.3184	4.71959	4.68131	4.73647	5.10703
P97633	P97633	3	3	Casein kinase I isoform alpha	Csnk1a1	1	3	3	3	9.5	9.5	37.495	0.00074794	6.2694		0.897162	0.513769		95394.6	83863.9	118308	114457	125279	83380.4	117030	43963.2		4.97952	4.92358	5.07301	5.05864	5.09788	4.92106	5.0683	4.64309
Q62667	Q62667	25	25	Major vault protein	Mvp	1	25	25	25	37.9	37.9	95.797	0	128.27		0.917946	0.515499		846852	713404	683433	589083	455013	807323	669067	668930		5.92781	5.85334	5.8347	5.77018	5.65802	5.90705	5.82547	5.82538
P52303	P52303	7	7	AP-1 complex subunit beta-1	Ap1b1	1	20	7	7	22.2	8.6	104.59	0	19.545		0.898081	0.51717		124367	124103	79377.1	126377	81311.5	126593	87579.9	112445		5.09471	5.09378	4.8997	5.10167	4.91015	5.10241	4.9424	5.05094
Q9JLT6	Q9JLT6	3	3	BH3-interacting domain death agonist;BH3-interacting domain death agonist p15;BH3-interacting domain death agonist p13;BH3-interacting domain death agonist p11	Bid	1	3	3	3	26	26	22.249	0	16.566		0.8602	0.51741		151488	277842	316397	253330	179284	189210	208154	282741		5.18038	5.4438	5.50023	5.40369	5.25354	5.27694	5.31839	5.45139
B0K020	B0K020	5	5	CDGSH iron-sulfur domain-containing protein 1	Cisd1	1	5	5	5	44.4	44.4	12.097	0	40.002		1.35893	0.517579		1.80177e+06	2.03445e+06	1.24144e+06	1.65354e+06	3.4371e+06	1.3711e+06	1.14738e+06	3.19163e+06		6.2557	6.30845	6.09393	6.21842	6.53619	6.13707	6.05971	6.50401
P14668	P14668	19	19	Annexin A5	Anxa5	1	19	19	19	70.5	70.5	35.744	0	323.31		0.933951	0.51794		9.95405e+06	7.94202e+06	9.38065e+06	7.60728e+06	9.61e+06	7.55109e+06	6.60077e+06	8.81809e+06		6.998	6.89993	6.97223	6.88123	6.98272	6.87801	6.81959	6.94537
P82808;Q4KMC4	P82808	11;3	11;3	Glutamine--fructose-6-phosphate aminotransferase [isomerizing] 1	Gfpt1	2	11	11	11	21	21	76.826	0	50.657		0.914031	0.518524		286539	295264	196541	281803	229472	310090	212866	216580		5.45718	5.47021	5.29345	5.44995	5.36073	5.49149	5.32811	5.33562
P38718	P38718	3	3	Mitochondrial pyruvate carrier 2	Mpc2	1	3	3	3	27.6	27.6	14.258	0	7.7163		1.13692	0.519711		132416	75322.7	14281.5	123719	151539	73355.8	89993.3	78189		5.12194	4.87693	4.15477	5.09244	5.18053	4.86543	4.95421	4.89315
CON__Q29443;CON__Q0IIK2;CON__Q2HJF0	CON__Q29443;CON__Q0IIK2	21;21;1	21;21;1			3	21	21	21	37.1	37.1	75.829	0	97.108		0.917252	0.519806		577173	533842	591814	400314	485945	561715	510004	371447		5.76131	5.72741	5.77218	5.6024	5.68659	5.74952	5.70757	5.5699
Q505J9	Q505J9	2	2	ATPase family AAA domain-containing protein 1	Atad1	1	2	2	2	8.6	8.6	40.717	0	6.6601		1.04406	0.520259		80850.4	84161.3	101396	107146	99747.2	96393.2	91967	101904		4.90768	4.92511	5.00602	5.02997	4.9989	4.98405	4.96363	5.00819
Q63083	Q63083	11	11	Nucleobindin-1	Nucb1	1	11	11	11	30.3	30.3	53.506	0	73.043		0.916378	0.521025		606289	747597	515972	737670	631966	753342	477566	526608		5.78268	5.87367	5.71263	5.86786	5.80069	5.87699	5.67903	5.72149
Q62736	Q62736	19	19	Non-muscle caldesmon	Cald1	1	19	19	19	32.6	32.6	60.583	0	115.01		0.853349	0.521687		1.21661e+06	870446	1.53576e+06	1.82432e+06	572584	1.37097e+06	1.17604e+06	1.52871e+06		6.08515	5.93974	6.18632	6.2611	5.75784	6.13703	6.07042	6.18433
P08461	P08461	8	8	Dihydrolipoyllysine-residue acetyltransferase component of pyruvate dehydrogenase complex, mitochondrial	Dlat	1	8	8	8	17.6	17.6	67.165	0	39.562		1.10842	0.522239		364448	325507	451697	397246	307378	430364	535634	432363		5.56164	5.51256	5.65485	5.59906	5.48767	5.63384	5.72887	5.63585
Q5U2N0	Q5U2N0	5	5	CTP synthase 2	Ctps2	1	5	5	5	10.6	10.6	65.673	0	15.542		1.06238	0.522382		93703.3	101400	85400.9	96426.8	116099	89066.8	108470	86807.5		4.97175	5.00604	4.93146	4.9842	5.06483	4.94972	5.03531	4.93856
P62845	P62845	6	6	40S ribosomal protein S15	Rps15	1	6	6	6	52.4	52.4	17.04	0	35.949		2.72385	0.522694		1.18342e+06	387672	696187	983404	6.13454e+06	396218	1.87076e+06	452890		6.07314	5.58846	5.84273	5.99273	6.78778	5.59793	6.27202	5.65599
Q9WV50	Q9WV50	4	4	60S ribosome subunit biogenesis protein NIP7 homolog	Nip7	1	4	4	4	29.4	29.4	20.431	0	14.355		0.67925	0.523067		24620.4	185998	284580	160105	167522	5239.94	187763	84589		4.39129	5.26951	5.4542	5.2044	5.22407	3.71933	5.27361	4.92731
O08815	O08815	4	4	STE20-like serine/threonine-protein kinase	Slk	1	4	4	4	4.9	4.9	137.89	0	8.4997		0.80324	0.523085		12751	31496.7	22134.4	34110	9901.54	24287.9	22291.8	24238.1		4.10554	4.49827	4.34507	4.53288	3.9957	4.38539	4.34814	4.3845
Q62902	Q62902	9	9	Protein ERGIC-53	Lman1	1	9	9	9	21.9	21.9	57.956	0	55.768		1.09775	0.52356		1.29898e+06	1.27722e+06	1.38631e+06	1.51005e+06	1.16506e+06	1.38824e+06	1959748	1.49447e+06		6.1136	6.10626	6.14186	6.17899	6.06635	6.14246	6.2922	6.17449
E9PU28	E9PU28	9	8	Inosine-5-monophosphate dehydrogenase 2	Impdh2	1	9	9	8	21.2	19.6	55.814	0	26.824		1.10649	0.524933		237020	288253	335150	316831	343068	391309	231706	336533		5.37479	5.45977	5.52524	5.50083	5.53538	5.59252	5.36494	5.52703
Q9R080	Q9R080	2	2	G-protein-signaling modulator 1	Gpsm1	1	2	2	2	3.3	3.3	74.439	0.0084691	3.7125		0.573257	0.525278		5125.5	166292	226176	227303	4243.74	268439	67658	17885.4		3.70974	5.22087	5.35445	5.3566	3.62775	5.42885	4.83032	4.2525
CON__Q2KIG3	CON__Q2KIG3	1	1			1	1	1	1	3.3	3.3	48.821	0.0066979	4.0364		1.09044	0.525455		6.73822e+06	3.2996e+06	1.02493e+07	3.37661e+06	5.27192e+06	6.33898e+06	7704242	6.48876e+06		6.82855	6.51846	7.01069	6.52848	6.72197	6.80202	6.88673	6.81216
Q5RKI1	Q5RKI1	11	11	Eukaryotic initiation factor 4A-II;Eukaryotic initiation factor 4A-II, N-terminally processed	Eif4a2	1	15	11	11	36.6	30.5	46.402	0	134.67		0.933169	0.52679		2.6131e+06	2.21459e+06	2.48e+06	3.29913e+06	2.64182e+06	2.31983e+06	2.39695e+06	2.53935e+06		6.41716	6.34529	6.39445	6.5184	6.4219	6.36546	6.37966	6.40472
O35567	O35567	21	21	Bifunctional purine biosynthesis protein PURH;Phosphoribosylaminoimidazolecarboxamide formyltransferase;IMP cyclohydrolase	Atic	1	21	21	21	44.3	44.3	64.208	0	267.96		0.92572	0.526984		1.55258e+06	1.30231e+06	1.44045e+06	1.70638e+06	1.7818e+06	1.4175e+06	935564	1.42104e+06		6.19105	6.11471	6.1585	6.23208	6.25086	6.15152	5.97107	6.15261
P62944	P62944	25	12	AP-2 complex subunit beta	Ap2b1	1	25	25	12	27.9	14.1	104.55	0	109.42		0.844401	0.529086		271489	270135	441286	548109	247736	358516	367187	319354		5.43375	5.43158	5.64472	5.73887	5.39399	5.55451	5.56489	5.50427
P17078	P17078	2	2	60S ribosomal protein L35	Rpl35	1	2	2	2	18.7	18.7	14.552	0	117.26		0.810738	0.529237		3.4266e+07	2.69562e+07	1.28811e+07	1.80847e+07	1.97781e+07	2.59075e+07	1.20767e+07	1.69781e+07		7.53486	7.43066	7.10995	7.25731	7.29618	7.41343	7.08195	7.22989
P15800	P15800	13	13	Laminin subunit beta-2	Lamb2	1	13	13	13	9.4	9.4	196.47	0	51.829		1.11145	0.530722		52669.9	53924.5	58279.8	85323.5	70185.2	49369	73689.6	84839.3		4.72156	4.73179	4.76552	4.93107	4.84625	4.69345	4.86741	4.9286
P62278	P62278	11	11	40S ribosomal protein S13	Rps13	1	11	11	11	60.9	60.9	17.222	0	167.14		0.894197	0.532321		2.85241e+07	4.11878e+07	4.87293e+07	3.07088e+07	2.80864e+07	3.12641e+07	3.43528e+07	3.9666e+07		7.45521	7.61477	7.68779	7.48726	7.4485	7.49505	7.53596	7.59842
P35426	P35426	3	3	Cyclin-dependent kinase 4	Cdk4	1	4	3	3	14.9	12.2	33.799	0	8.063		0.929548	0.532987		159873	129673	166129	168745	146979	150696	102917	179837		5.20378	5.11285	5.22044	5.22723	5.16725	5.1781	5.01249	5.25488
Q5EAJ6	Q5EAJ6	6	6	Inhibitor of nuclear factor kappa-B kinase-interacting protein	Ikbip	1	6	6	6	18.5	18.5	42.36	0	28.829		1.15438	0.533327		66759.2	250739	291383	310838	167652	353674	282296	258079		4.82451	5.39922	5.46446	5.49253	5.22441	5.5486	5.4507	5.41175
P21818	P21818	1	1	Stathmin-2	Stmn2	1	3	1	1	11.2	5.6	20.756	0	6.9182		0.912064	0.533586		1.64099e+06	1.35386e+06	1.47434e+06	1.91241e+06	1.88496e+06	1.39851e+06	849425	1.68753e+06		6.21511	6.13157	6.1686	6.28158	6.2753	6.14567	5.92912	6.22725
P30349	P30349	13	13	Leukotriene A-4 hydrolase	Lta4h	1	13	13	13	25.2	25.2	69.175	0	49.164		0.906663	0.533883		1.37547e+06	1.46973e+06	1.38972e+06	2.10516e+06	1.036e+06	1.45901e+06	1.45378e+06	1.79952e+06		6.13845	6.16724	6.14293	6.32329	6.01536	6.16406	6.1625	6.25516
P34058	P34058	42	28	Heat shock protein HSP 90-beta	Hsp90ab1	1	44	42	28	58	39.6	83.28	0	323.31		1.0622	0.534352		1.285e+07	1.62725e+07	1.34066e+07	1.52102e+07	1.85549e+07	1.4914e+07	1.4128e+07	1.37338e+07		7.1089	7.21145	7.12732	7.18213	7.26846	7.17359	7.15008	7.13779
Q62638	Q62638	20	20	Golgi apparatus protein 1	Glg1	1	20	20	20	19.7	19.7	133.56	0	146.65		0.917545	0.534362		329015	384277	336546	439830	353884	207929	393822	411203		5.51722	5.58464	5.52704	5.64329	5.54886	5.31791	5.5953	5.61406
P41498	P41498	8	8	Low molecular weight phosphotyrosine protein phosphatase	Acp1	1	8	8	8	67.1	67.1	18.151	0	110.59		1.09971	0.534384		1.96224e+06	3.92406e+06	2.04653e+06	2.3876e+06	2.34894e+06	3.65955e+06	2.62902e+06	2.712e+06		6.29275	6.59374	6.31102	6.37796	6.37087	6.56343	6.41979	6.43329
Q4KM65	Q4KM65	6	6	Cleavage and polyadenylation specificity factor subunit 5	Nudt21	1	6	6	6	38.8	38.8	26.24	0	46.899		0.9254	0.535491		876034	575885	793261	812357	758531	615259	752006	703648		5.94252	5.76034	5.89942	5.90975	5.87997	5.78906	5.87622	5.84736
P62271	P62271	13	13	40S ribosomal protein S18	Rps18	1	13	13	13	58.6	58.6	17.718	0	243.72		1.05135	0.535608		2.24935e+07	2.3447e+07	1.99009e+07	2.38677e+07	2.19102e+07	2.17969e+07	2.79327e+07	2.26761e+07		7.35206	7.37009	7.29887	7.37781	7.34065	7.33839	7.44611	7.35557
Q63570	Q63570	15	15	26S protease regulatory subunit 6B	Psmc4	1	15	15	15	40.4	40.4	47.408	0	95.197		0.934137	0.535904		1.10956e+06	1.23169e+06	1.28584e+06	1.08885e+06	1.05901e+06	1.24454e+06	747854	1.35393e+06		6.04515	6.0905	6.10919	6.03697	6.0249	6.09501	5.87382	6.1316
Q9Z330	Q9Z330	3	3	DNA (cytosine-5)-methyltransferase 1	Dnmt1	1	3	3	3	2.2	2.2	182.77	0	7.9627		0.910388	0.536388		21159.8	30243.7	20114.8	23246.7	35018.9	13235.2	19000.8	19018.1		4.32551	4.48064	4.30352	4.36636	4.5443	4.12173	4.27877	4.27917
CON__Q2KIG3	CON__Q2KIG3	1	1			1	1	1	1	3.3	3.3	48.821	0.0066979	4.0364		0.894547	0.537387		36270.9	55263	73947.2	55819.4	52667.9	10687.6	83282.8	51325.2		4.55956	4.74243	4.86892	4.74678	4.72155	4.02888	4.92056	4.71033
Q5U312	Q5U312	8	8	Ankycorbin	Rai14	1	8	8	8	10.9	10.9	109.13	0	21.618		0.94398	0.537545		73593	100261	82747.4	94130	89962.2	78918.1	87740.1	74463.4		4.86684	5.00113	4.91775	4.97373	4.95406	4.89718	4.9432	4.87194
P26453	P26453	8	8	Basigin	Bsg	1	8	8	8	20.9	20.9	42.435	0	101.02		1.15045	0.539155		1.94827e+06	1.88956e+06	1.33375e+06	2.1717e+06	1.3358e+06	2.36162e+06	2.74141e+06	2.00923e+06		6.28965	6.27636	6.12508	6.3368	6.12574	6.37321	6.43797	6.30303
P05765	P05765	4	4	40S ribosomal protein S21	Rps21	1	4	4	4	57.8	57.8	9.1272	0	88.928		0.901137	0.539328		9.57072e+06	6.11144e+06	8.29271e+06	6.08796e+06	9.51111e+06	5.95732e+06	5.41554e+06	6.20676e+06		6.98094	6.78614	6.9187	6.78447	6.97823	6.77505	6.73364	6.79287
Q68FS2	Q68FS2	8	8	COP9 signalosome complex subunit 4	Cops4	1	8	8	8	28.3	28.3	46.289	0	54.791		1.06833	0.539656		255393	149858	267138	181613	217262	232588	215122	247382		5.40721	5.17568	5.42674	5.25915	5.33698	5.36659	5.33268	5.39337
Q5XIA2	Q5XIA2	1	1	SUZ domain-containing protein 1	Szrd1	1	1	1	1	13.8	13.8	16.998	0.0079787	3.9161		0.666972	0.540197		147184	130409	4476.92	146332	71296.1	99731.2	114590	114.701		5.16786	5.11531	3.65098	5.16534	4.85307	4.99883	5.05915	2.05957
Q7TP40	Q7TP40	2	2	PEST proteolytic signal-containing nuclear protein	Pcnp	1	2	2	2	10.6	10.6	20.195	0.0085414	3.7891		0.934827	0.540603		31566.1	33776.7	41178.9	136927	129126	1854.34	69326.9	27274.9		4.49922	4.52862	4.61467	5.13649	5.11101	3.26819	4.8409	4.43576
Q8VIJ5	Q8VIJ5	7	7	Protein O-GlcNAcase	Mgea5	1	7	7	7	10.7	10.7	102.92	0	20.133		1.16832	0.540774		26967.8	63208.4	46835.3	68229.4	71945	41044.9	45664.9	81133.2		4.43084	4.80077	4.67057	4.83397	4.857	4.61326	4.65958	4.9092
F2Z3T4	F2Z3T4	3	3	Muscleblind-like protein 2	Mbnl2	1	3	3	3	6.7	6.7	40.156	0.00074129	6.1016		1.11446	0.54083		289169	229128	310890	380182	355184	445394	286587	260626		5.46115	5.36008	5.49261	5.57999	5.55045	5.64874	5.45726	5.41602
P08592	P08592	3	3	Amyloid beta A4 protein;N-APP;Soluble APP-alpha;Soluble APP-beta;C99;Beta-amyloid protein 42;Beta-amyloid protein 40;C83;P3(42);P3(40);C80;Gamma-secretase C-terminal fragment 59;Gamma-secretase C-terminal fragment 57;Gamma-secretase C-terminal fragment 50;C31	App	1	3	3	3	5.1	5.1	86.703	0	7.2107		0.82931	0.54344		10053.8	16241.2	6187.39	11665.9	4340.3	10609.2	10886.5	10776.6		4.00233	4.21062	3.79151	4.06692	3.63752	4.02568	4.03689	4.03248
Q27W02	Q27W02	10	10	Protein mago nashi homolog	Magoh	1	10	10	10	74	74	17.163	0	74.877		0.913034	0.545292		2.04037e+06	2.84333e+06	3.21929e+06	2.5079e+06	2.25347e+06	1.80527e+06	3.22871e+06	2.40065e+06		6.30971	6.45383	6.50776	6.39931	6.35285	6.25654	6.50903	6.38033
Q5RK09	Q5RK09	5	5	Eukaryotic translation initiation factor 3 subunit G	Eif3g	1	5	5	5	16.9	16.9	35.651	0	39.748		0.915811	0.545936		376963	411829	423363	466299	139400	499992	422925	474830		5.5763	5.61472	5.62671	5.66866	5.14426	5.69896	5.62626	5.67654
Q9JHW0	Q9JHW0	7	7	Proteasome subunit beta type-7	Psmb7	1	7	7	7	33.6	33.6	29.927	0	49.657		0.915961	0.546978		1.13384e+06	1.11419e+06	1.41851e+06	1.53343e+06	679418	1.33053e+06	928577	1.82445e+06		6.05455	6.04696	6.15183	6.18566	5.83214	6.12403	5.96782	6.26113
O88350	O88350	1	1	Putative hydrolase RBBP9	Rbbp9	1	1	1	1	7	7	20.995	0.00075358	6.3662		0.921925	0.547444		157830	216197	198489	201845	225368	105210	268927	114398		5.19819	5.33485	5.29774	5.30502	5.35289	5.02206	5.42963	5.05842
D3ZHA0	D3ZHA0	106	106	Filamin-C	Flnc	1	106	106	106	51.8	51.8	290.98	0	323.31		0.941471	0.548169		3.28689e+06	3.30288e+06	2.43053e+06	2.76298e+06	2.94172e+06	2.45373e+06	2.98914e+06	2.70903e+06		6.51679	6.51889	6.3857	6.44138	6.4686	6.38983	6.47555	6.43281
P62902	P62902	7	7	60S ribosomal protein L31	Rpl31	1	7	7	7	46.4	46.4	14.463	0	58.488		0.9161	0.548185		1.71491e+07	1.38286e+07	1.10866e+07	1.27028e+07	1.29169e+07	1.6397e+07	9.07565e+06	1.17826e+07		7.23424	7.14078	7.0448	7.1039	7.11116	7.21476	6.95788	7.07124
O35509;P62494	O35509;P62494	13;11	13;11	Ras-related protein Rab-11B;Ras-related protein Rab-11A	Rab11b;Rab11a	2	13	13	13	61.5	61.5	24.488	0	65.074		0.960091	0.548852		4.44132e+06	4.17447e+06	3.97979e+06	4.04229e+06	3.25077e+06	4.5059e+06	4.10194e+06	4.11528e+06		6.64751	6.6206	6.59986	6.60663	6.51199	6.65378	6.61299	6.6144
P08753	P08753	3	3	Guanine nucleotide-binding protein G(k) subunit alpha	Gnai3	1	6	3	3	19.8	10.7	40.522	0	11.792		0.90974	0.549435		227786	186106	236507	272907	102773	263156	215205	258835		5.35753	5.26976	5.37384	5.43602	5.01188	5.42021	5.33285	5.41302
Q562C2	Q562C2	2	2	Ribosome biogenesis protein BOP1	Bop1	1	2	2	2	6.4	6.4	82.639	0.0061017	4.2106		1.01933	0.552397		16998.6	20833.6	19257.4	26743.5	38720.9	16445	1585.88	28701.4		4.23041	4.31876	4.2846	4.42722	4.58795	4.21603	3.20027	4.4579
Q6Q0N1	Q6Q0N1	7	7	Cytosolic non-specific dipeptidase	Cndp2	1	7	7	7	19.4	19.4	52.693	0	27.202		0.909455	0.552648		269777	424325	365321	406103	450986	475996	193603	212245		5.431	5.6277	5.56267	5.60864	5.65416	5.6776	5.28691	5.32684
O88370	O88370	2	2	Phosphatidylinositol 5-phosphate 4-kinase type-2 gamma	Pip4k2c	1	2	2	2	7.4	7.4	47.048	0	6.874		1.09467	0.553072		34404.7	57417.2	91973.4	66701.8	66060.5	83202.8	55123	69824.8		4.53662	4.75904	4.96366	4.82414	4.81994	4.92014	4.74133	4.84401
P13233	P13233	2	2	2,3-cyclic-nucleotide 3-phosphodiesterase	Cnp	1	2	2	2	5.5	5.5	47.268	0.0021337	5.1266		1.05967	0.553595		28001.2	1620.09	33424	28681.6	33710.8	18744.2	29149	15596.3		4.44718	3.20954	4.52406	4.4576	4.52777	4.27287	4.46462	4.19302
Q5XIF3	Q5XIF3	3	3	NADH dehydrogenase [ubiquinone] iron-sulfur protein 4, mitochondrial	Ndufs4	1	3	3	3	20	20	19.74	0	11.789		0.838512	0.553891		352620	526433	819823	390815	310093	509871	417207	515058		5.54731	5.72134	5.91372	5.59197	5.49149	5.70746	5.62035	5.71186
P47245	P47245	11	11	Nardilysin	Nrd1	1	11	11	11	10.9	10.9	132.97	0	27.045		1.15357	0.554421		74570.3	92471	40941.5	90291.3	110782	52443.8	90909	89945.2		4.87257	4.96601	4.61216	4.95565	5.04447	4.71969	4.95861	4.95398
Q9JLA3	Q9JLA3	27	27	UDP-glucose:glycoprotein glucosyltransferase 1	Uggt1	1	27	27	27	23.7	23.7	176.43	0	123.34		0.90345	0.555792		248217	358425	379476	395946	453923	123576	378843	292284		5.39483	5.5544	5.57918	5.59764	5.65698	5.09193	5.57846	5.46581
P19511	P19511	10	10	ATP synthase F(0) complex subunit B1, mitochondrial	Atp5f1	1	10	10	10	40.6	40.6	28.868	0	46.131		0.932896	0.556401		2.27598e+06	1.97753e+06	1.97464e+06	2.32034e+06	1.27663e+06	2.34565e+06	1.7517e+06	2.60088e+06		6.35717	6.29612	6.29549	6.36555	6.10606	6.37026	6.24346	6.41512
P62986;P0CG51;Q63429	P62986;P0CG51;Q63429	2;0;0	2;0;0	Ubiquitin-60S ribosomal protein L40;Ubiquitin;60S ribosomal protein L40;Polyubiquitin-B;Ubiquitin;Polyubiquitin-C;Ubiquitin;Ubiquitin-related	Uba52;Ubb;Ubc	3	9	2	2	61.7	14.8	14.728	0.0067476	4.1089		1.38475	0.560127		184060	248976	16304.6	2842.58	357357	166752	92231.2	9818.87		5.26496	5.39616	4.21231	3.45371	5.5531	5.22207	4.96488	3.99206
P23711	P23711	1	1	Heme oxygenase 2	Hmox2	1	1	1	1	7.3	7.3	35.762	0.0021459	5.2433		1.31421	0.560833		39965.9	3058.63	46244.1	43377.5	62465.3	10616.1	56706	44537.7		4.60169	3.48553	4.66506	4.63726	4.79564	4.02597	4.75363	4.64873
Q4QQS8	Q4QQS8	2	2	Nuclear pore complex protein Nup85	Nup85	1	2	2	2	2.9	2.9	74.881	0.0021475	5.2507		0.518964	0.561282		1.61929e+06	59722.7	1.5818e+06	1.56605e+06	227728	1.44661e+06	759413	71220.5		6.20933	4.77614	6.19915	6.19481	5.35742	6.16035	5.88048	4.8526
P41565	P41565	6	6	Isocitrate dehydrogenase [NAD] subunit gamma 1, mitochondrial	Idh3g	1	6	6	6	20.9	20.9	42.851	0	23.415		1.0621	0.56215		490506	368856	549603	409876	490510	566322	440218	434741		5.69064	5.56686	5.74005	5.61265	5.69065	5.75306	5.64367	5.63823
Q99MZ8	Q99MZ8	8	8	LIM and SH3 domain protein 1	Lasp1	1	8	8	8	41.1	41.1	29.97	0	97.737		1.12801	0.562166		1.10312e+06	1.00903e+06	565894	997143	754549	1.05878e+06	909713	1.42261e+06		6.04262	6.0039	5.75274	5.99876	5.87769	6.02481	5.9589	6.15309
P62078	P62078	3	3	Mitochondrial import inner membrane translocase subunit Tim8 B	Timm8b	1	3	3	3	42.2	42.2	9.2864	0	11.211		1.06495	0.564316		332565	60687.2	422085	300461	307927	331708	247552	301085		5.52188	4.7831	5.6254	5.47779	5.48845	5.52076	5.39367	5.47869
Q498R3	Q498R3	12	12	DnaJ homolog subfamily C member 10	Dnajc10	1	12	12	12	16.6	16.6	90.746	0	47.736		1.06266	0.564597		436530	400972	378980	458899	436295	468130	518481	357460		5.64001	5.60311	5.57862	5.66172	5.63978	5.67037	5.71473	5.55323
O08837	O08837	9	9	Cell division cycle 5-like protein	Cdc5l	1	9	9	9	16	16	92.216	0	23.226		1.08573	0.565437		94000.2	94737	106515	158673	159536	110876	107773	114655		4.97313	4.97652	5.02741	5.2005	5.20286	5.04484	5.03251	5.05939
Q63028	Q63028	3	3	Alpha-adducin	Add1	1	3	3	3	4.6	4.6	80.354	0.00074738	6.2642		0.866601	0.565854		14123.5	17061	19608.2	30457.7	12590.4	24091	17790	15940.3		4.14994	4.232	4.29244	4.4837	4.10004	4.38185	4.25017	4.2025
P35427	P35427	7	7	60S ribosomal protein L13a	Rpl13a	1	7	7	7	30.5	30.5	23.476	0	47.145		1.044	0.567484		6.2116e+06	5.41016e+06	6.92353e+06	6.14738e+06	5.70549e+06	7.26319e+06	6.25283e+06	6.55771e+06		6.7932	6.73321	6.84033	6.78869	6.75629	6.86113	6.79608	6.81675
Q924C3	Q924C3	6	6	Ectonucleotide pyrophosphatase/phosphodiesterase family member 1;Alkaline phosphodiesterase I;Nucleotide pyrophosphatase	Enpp1	1	6	6	6	10.2	10.2	102.94	0	16.814		0.860651	0.567582		79096.4	100266	52918.2	118660	100844	50765.7	82899	67529.2		4.89816	5.00115	4.72361	5.0743	5.00365	4.70557	4.91855	4.82949
Q6GQP4	Q6GQP4	6	6	Ras-related protein Rab-31	Rab31	1	6	6	6	35.6	35.6	21.368	0	18.557		1.13823	0.569902		100449	235813	268167	353096	253883	321526	169834	344645		5.00195	5.37257	5.4284	5.54789	5.40463	5.50722	5.23003	5.53737
Q9JLT0;P02564;P02563;Q29RW1;P12847	Q9JLT0	42;0;0;0;0	39;0;0;0;0	Myosin-10	Myh10	5	54	42	39	31.3	23.9	228.96	0	323.31		0.932782	0.570139		1.02662e+06	1.18322e+06	1.0946e+06	1.20853e+06	1.51047e+06	551210	1.10522e+06	1.04272e+06		6.01141	6.07307	6.03925	6.08226	6.17911	5.74132	6.04345	6.01817
P30427	P30427	190	190	Plectin	Plec	1	190	190	190	44.9	44.9	533.53	0	323.31		1.04995	0.57074		1.15121e+06	1.17846e+06	965070	1.4352e+06	1.09724e+06	1.35716e+06	1.28273e+06	1.22908e+06		6.06116	6.07131	5.98456	6.15691	6.0403	6.13263	6.10813	6.08958
Q9EQS0	Q9EQS0	10	10	Transaldolase	Taldo1	1	10	10	10	30	30	37.46	0	52.948		0.836312	0.571012		1.87438e+06	1.68312e+06	3.18641e+06	3.94605e+06	1.3377e+06	3.23499e+06	1.98597e+06	2.38149e+06		6.27286	6.22612	6.5033	6.59616	6.12636	6.50987	6.29797	6.37685
P18437	P18437	2	2	Non-histone chromosomal protein HMG-17	Hmgn2	1	2	2	2	27.8	27.8	9.3654	0.0021818	5.6213		0.996762	0.574149		970483	696150	262594	787189	26231.5	1.30441e+06	521850	855126		5.98699	5.8427	5.41929	5.89608	4.41882	6.11542	5.71755	5.93203
Q9WU49	Q9WU49	4	4	Calcium-regulated heat stable protein 1	Carhsp1	1	4	4	4	59.2	59.2	15.906	0	65.865		1.1774	0.575328		385929	1.88525e+06	2.59102e+06	2.08203e+06	1.71016e+06	1.17552e+06	3.50271e+06	1.78773e+06		5.58651	6.27537	6.41347	6.31849	6.23304	6.07023	6.5444	6.2523
P27653	P27653	27	27	C-1-tetrahydrofolate synthase, cytoplasmic;Methylenetetrahydrofolate dehydrogenase;Methenyltetrahydrofolate cyclohydrolase;Formyltetrahydrofolate synthetase;C-1-tetrahydrofolate synthase, cytoplasmic, N-terminally processed	Mthfd1	1	27	27	27	35.6	35.6	100.99	0	135.82		1.0546	0.576174		533477	586833	623907	791079	568327	733840	700927	670639		5.72712	5.76851	5.79512	5.89822	5.7546	5.8656	5.84567	5.82649
B1WBW4	B1WBW4	2	2	Armadillo repeat-containing protein 10	Armc10	1	2	2	2	9.5	9.5	33.421	0	8.7426		1.11208	0.57619		39174.4	14719.9	41870.7	54987.1	42236.4	34249	33435	57728.6		4.593	4.1679	4.62191	4.74026	4.62569	4.53465	4.5242	4.76139
P85834	P85834	14	14	Elongation factor Tu, mitochondrial	Tufm	1	14	14	14	37.4	37.4	49.522	0	97.587		1.14655	0.576413		901761	956371	1.34815e+06	981445	717198	1.35039e+06	1.52876e+06	1.20508e+06		5.95509	5.98063	6.12974	5.99187	5.85564	6.13046	6.18434	6.08102
B3GNI6	B3GNI6	11	10	Septin-11	2011-09-01	1	11	11	10	39.4	35	49.694	0	52.441		0.904586	0.577707		715002	422560	667057	681001	419329	804246	368076	656806		5.85431	5.62589	5.82416	5.83315	5.62255	5.90539	5.56594	5.81744
Q4G009	Q4G009	5	5	Malignant T-cell-amplified sequence 1	Mcts1	1	5	5	5	41.2	41.2	20.55	0	20.039		0.904003	0.578539		760880	1.0405e+06	1.19909e+06	691508	1.36512e+06	641471	589768	741192		5.88132	6.01724	6.07885	5.8398	6.13517	5.80718	5.77068	5.86993
Q63584	Q63584	8	8	Transmembrane emp24 domain-containing protein 10	Tmed10	1	8	8	8	37.4	37.4	24.857	0	203.12		1.08937	0.5786		8.73606e+06	7.91295e+06	6.34821e+06	8.16481e+06	1.1051e+07	8.77848e+06	6.99496e+06	7.12241e+06		6.94132	6.89834	6.80265	6.91195	7.0434	6.94342	6.84479	6.85263
P25286	P25286	8	8	V-type proton ATPase 116 kDa subunit a isoform 1	Atp6v0a1	1	8	8	8	11.7	11.7	96.327	0	24.406		0.929105	0.578856		198654	211983	167710	235899	120046	208944	222395	205135		5.2981	5.3263	5.22456	5.37273	5.07935	5.32003	5.34712	5.31204
P18757	P18757	5	5	Cystathionine gamma-lyase	Cth	1	5	5	5	13.8	13.8	43.605	0	53.621		0.799542	0.579056		219929	168649	455556	420522	209476	329701	214735	257233		5.34228	5.22698	5.65854	5.62379	5.32113	5.51812	5.3319	5.41033
P49242	P49242	16	16	40S ribosomal protein S3a;40S ribosomal protein S3b	Rps3a	1	16	16	16	56.8	56.8	29.945	0	256.1		0.920257	0.579127		1.01848e+07	7.69287e+06	1.21187e+07	8.2988e+06	1.02289e+07	9.07957e+06	6.97554e+06	8.95733e+06		7.00795	6.88609	7.08346	6.91902	7.00983	6.95807	6.84358	6.95218
P29994	P29994	2	2	Inositol 1,4,5-trisphosphate receptor type 1	Itpr1	1	5	2	2	1.9	0.9	313.26	0.0021962	5.8233		1.13406	0.581398		4495.09	5015.63	1907.64	7658.79	5753.67	4872.86	7627.17	3380.88		3.65274	3.70033	3.2805	3.88416	3.75994	3.68778	3.88236	3.52903
P63259	P63259	24	1	Actin, cytoplasmic 2;Actin, cytoplasmic 2, N-terminally processed	Actg1	1	24	24	1	72.8	4.5	41.792	0	323.31		0.760492	0.583104		343205	115930	441538	203089	157880	134063	265121	282338		5.53555	5.06419	5.64497	5.30769	5.19833	5.12731	5.42344	5.45077
P62864	P62864	2	2	40S ribosomal protein S30	Fau	1	2	2	2	18.6	18.6	6.6478	0	10.35		0.971361	0.583122		7.63219e+06	8.68754e+06	8.24365e+06	9.03535e+06	3.76478e+06	7.31748e+06	1.62139e+07	5.34039e+06		6.88265	6.9389	6.91612	6.95595	6.57574	6.86436	7.20989	6.72757
O08984	O08984	4	4	Lamin-B receptor	Lbr	1	4	4	4	9	9	70.723	0	23.204		1.12539	0.583328		121988	107310	99584.1	179739	144582	150513	91842	185461		5.08632	5.03064	4.99819	5.25464	5.16011	5.17757	4.96304	5.26825
Q6TRW4	Q6TRW4	5	4	Sister chromatid cohesion protein PDS5 homolog B	Pds5b	1	5	5	4	4.2	3.4	164.46	0	14.437		0.903725	0.58407		76545	52932.4	52974.4	83065.4	35352.1	54675.9	75719.7	74206.7		4.88392	4.72372	4.72407	4.91942	4.54842	4.7378	4.87921	4.87044
Q9Z2F5	Q9Z2F5	7	5	C-terminal-binding protein 1	Ctbp1	1	7	7	5	20.2	16.3	46.628	0	22.747		1.06723	0.584078		126864	167965	196410	101227	187094	150608	149404	145191		5.10334	5.22522	5.29316	5.0053	5.27206	5.17785	5.17436	5.16194
CON__P13645;Q6IFW6;CON__P02535-1;CON__P08730-1;CON__Q148H6;CON__Q7Z3Y7;CON__P05784;CON__Q7Z3Z0;CON__Q7Z3Y8;CON__Q9Z2K1;CON__Q3ZAW8;CON__Q2M2I5;Q5BJY9;CON__Q92764;CON__Q14532;CON__A2AB72;CON__O76015;CON__O76013;CON__Q7Z3Y9;CON__Q99456;Q6IFW2;Q6IFX0;Q6IFW8;Q6IFX1	CON__P13645	22;10;8;4;3;3;2;2;2;2;2;2;2;1;1;1;1;1;1;1;1;1;1;1	17;6;4;0;1;1;0;1;1;0;0;0;0;0;0;0;0;0;0;0;0;0;0;0			24	22	22	17	35.1	29.2	59.51	0	188.59		0.261852	0.584339		354595	6.36572e+06	157932	134434	38276.6	1.25808e+06	215109	324817		5.54973	6.80385	5.19847	5.12851	4.58293	6.09971	5.33266	5.51164
P13471	P13471	9	9	40S ribosomal protein S14	Rps14	1	9	9	9	41.1	41.1	16.259	0	308.5		0.893632	0.585582		3.12074e+07	2.13452e+07	1.6049e+07	2.27104e+07	2.40406e+07	1.95219e+07	1.40796e+07	2.39573e+07		7.49426	7.3293	7.20545	7.35623	7.38095	7.29052	7.14859	7.37944
Q6EV70	Q6EV70	3	3	GDP-fucose protein O-fucosyltransferase 1	Pofut1	1	3	3	3	12.2	12.2	44.982	0	11.837		1.16412	0.585754		216851	121043	135914	190531	270712	147571	125040	230048		5.33616	5.08294	5.13326	5.27997	5.43251	5.169	5.09705	5.36182
B2GUV7	B2GUV7	12	12	Eukaryotic translation initiation factor 5B	Eif5b	1	12	12	12	16.7	16.7	137.68	0	62.657		1.26622	0.585945		164957	178449	180969	192441	352517	105883	254177	195073		5.21737	5.25151	5.2576	5.2843	5.54718	5.02483	5.40514	5.2902
P51583	P51583	16	16	Multifunctional protein ADE2;Phosphoribosylaminoimidazole-succinocarboxamide synthase;Phosphoribosylaminoimidazole carboxylase	Paics	1	16	16	16	37.6	37.6	47.096	0	133.22		1.05996	0.586369		1.49898e+06	2.00506e+06	3.12713e+06	2.5298e+06	2.23402e+06	2.63922e+06	2.462e+06	2.37506e+06		6.1758	6.30213	6.49515	6.40309	6.34909	6.42147	6.39129	6.37567
Q4KM74	Q4KM74	11	11	Vesicle-trafficking protein SEC22b	Sec22b	1	11	11	11	48.4	48.4	24.74	0	76.417		1.08824	0.586943		1.43585e+06	1.59573e+06	1.73735e+06	1.14562e+06	1.25501e+06	1.93324e+06	1.85242e+06	1.39577e+06		6.15711	6.20296	6.23989	6.05904	6.09865	6.28629	6.26774	6.14481
CON__Q3SZV7	CON__Q3SZV7	2	2			1	2	2	2	5.4	5.4	52.295	0	14.218		0.85247	0.588142		22712.1	37456.5	53292.2	26184.1	16345.2	33764.5	28074.2	40859.3		4.35626	4.57353	4.72666	4.41804	4.21339	4.52846	4.44831	4.61129
Q56A18	Q56A18	2	2	SWI/SNF-related matrix-associated actin-dependent regulator of chromatin subfamily E member 1	Smarce1	1	2	2	2	6.6	6.6	42.831	0.0042343	4.9482		1.26149	0.588408		27966.3	15194.9	24561.1	29666.8	362.072	62040.7	31630	28822.7		4.44663	4.1817	4.39025	4.47227	2.5588	4.79268	4.5001	4.45973
Q9WUF4	Q9WUF4	5	5	Vesicle-associated membrane protein 8	Vamp8	1	5	5	5	41	41	11.32	0	29.679		1.06921	0.588453		2.42071e+06	1.14225e+06	1.0223e+06	1.17524e+06	1.41058e+06	1.87333e+06	1.28956e+06	1.5857e+06		6.38394	6.05776	6.00958	6.07013	6.1494	6.27261	6.11044	6.20022
Q07266	Q07266	8	8	Drebrin	Dbn1	1	8	8	8	15.7	15.7	77.471	0	30.565		0.876279	0.588506		95902.8	159610	111625	195305	135553	73342.9	171346	112615		4.98183	5.20306	5.04776	5.29071	5.13211	4.86536	5.23387	5.0516
P61983	P61983	9	9	14-3-3 protein gamma;14-3-3 protein gamma, N-terminally processed	Ywhag	1	13	9	9	60.7	47.4	28.302	0	311.79		0.919715	0.588533		2.26372e+06	2.94188e+06	2.65878e+06	4.12844e+06	658522	3.6082e+06	3535124	3.22812e+06		6.35482	6.46863	6.42468	6.61579	5.81857	6.55729	6.5484	6.50895
P54645	P54645	3	3	5-AMP-activated protein kinase catalytic subunit alpha-1	Prkaa1	1	3	3	3	7.9	7.9	63.973	0.0021398	5.1863		0.953728	0.590229		31626.1	183.237	32618.8	16255	30635.4	4783.87	24762.3	16768.2		4.50004	2.26301	4.51347	4.21099	4.48622	3.67978	4.39379	4.22449
P04897;P10824;P59215	P04897	7;2;1	5;0;0	Guanine nucleotide-binding protein G(i) subunit alpha-2	Gnai2	3	8	7	5	28.5	19.4	40.499	0	59.939		0.935885	0.590234		284606	252900	345470	348629	341754	457344	178445	175097		5.45424	5.40295	5.53841	5.54236	5.53371	5.66024	5.2515	5.24328
P04256	P04256	14	14	Heterogeneous nuclear ribonucleoprotein A1;Heterogeneous nuclear ribonucleoprotein A1, N-terminally processed	Hnrnpa1	1	16	14	14	53.4	50.6	34.212	0	216.1		1.16819	0.590483		4.73351e+06	3.14168e+06	5.14129e+06	4.93018e+06	2.8861e+06	5.22946e+06	6.50832e+06	6.3413e+06		6.67518	6.49716	6.71107	6.69286	6.46031	6.71846	6.81347	6.80218
P97690	P97690	10	10	Structural maintenance of chromosomes protein 3	Smc3	1	10	10	10	9.2	9.2	138.45	0	22.048		1.10578	0.590654		70439.8	57634.5	55925.9	81226.6	61463	54207.7	85321.8	92291.3		4.84782	4.76068	4.74761	4.9097	4.78861	4.73406	4.93106	4.96516
P97834	P97834	5	5	COP9 signalosome complex subunit 1	Gps1	1	5	5	5	11.7	11.7	53.428	0	14.573		0.937905	0.591415		221985	162843	203213	196097	128712	216461	167114	223161		5.34632	5.21177	5.30795	5.29247	5.10962	5.33538	5.22301	5.34862
O08697	O08697	3	3	ADP-ribosylation factor-like protein 2	Arl2	1	3	3	3	17.9	17.9	20.836	0	7.6778		2.93005	0.592132		143755	248745	212405	152097	215301	75061.4	1.73767e+06	190023		5.15762	5.39575	5.32717	5.18212	5.33305	4.87542	6.23997	5.27881
Q6AY63	Q6AY63	3	3	ADP-sugar pyrophosphatase	Nudt5	1	3	3	3	15.1	15.1	24.117	0	12.294		1.10967	0.592483		327496	339447	285386	179128	436631	289427	242432	287052		5.51521	5.53077	5.45543	5.25316	5.64011	5.46154	5.38459	5.45796
Q08013	Q08013	1	1	Translocon-associated protein subunit gamma	Ssr3	1	1	1	1	7.6	7.6	21.064	0	9.777		1.15214	0.592604		790587	963395	760811	577180	742909	818082	1.37328e+06	628125		5.89795	5.9838	5.88128	5.76131	5.87094	5.9128	6.13776	5.79805
Q62703	Q62703	12	12	Reticulocalbin-2	Rcn2	1	12	12	12	42.2	42.2	37.432	0	268.95		1.10883	0.593192		1.75238e+06	1.75533e+06	1.91001e+06	2.05447e+06	2.50698e+06	2.13748e+06	1.35748e+06	2.28345e+06		6.24363	6.24436	6.28103	6.3127	6.39915	6.3299	6.13273	6.35859
Q498U4	Q498U4	4	4	SAP domain-containing ribonucleoprotein	Sarnp	1	4	4	4	22.9	22.9	23.605	0	20.586		0.845898	0.593919		460045	617767	1.17727e+06	486158	192322	763589	589390	773506		5.6628	5.79082	6.07087	5.68678	5.28403	5.88286	5.7704	5.88846
H1UBN0;Q5BJS7	H1UBN0;Q5BJS7	1;1	1;1	Copine-9	Cpne7;Cpne9	2	1	1	1	1.6	1.6	61.977	0.0021521	5.3652		0.993865	0.594442		72425.2	55981.7	50947.3	80364.5	79091.7	6743.44	81136	91154.3		4.85989	4.74805	4.70712	4.90506	4.89813	3.82888	4.90921	4.95978
Q9EPC6	Q9EPC6	2	2	Profilin-2	Pfn2	1	2	2	2	20.7	20.7	15.002	0	19.384		1.11632	0.595547		447917	323077	216160	509715	469284	548669	361709	291320		5.6512	5.50931	5.33478	5.70733	5.67144	5.73931	5.55836	5.46437
P63326	P63326	11	11	40S ribosomal protein S10	Rps10	1	11	11	11	59.4	59.4	18.916	0	323.31		0.943809	0.595827		1.98748e+07	2.44098e+07	2.55834e+07	2.21583e+07	1.61708e+07	1.96445e+07	3.07233e+07	2.03167e+07		7.2983	7.38756	7.40796	7.34554	7.20873	7.29324	7.48747	7.30785
Q9WVS2	Q9WVS2	3	3	Probable tRNA N6-adenosine threonylcarbamoyltransferase	Osgep	1	3	3	3	9.9	9.9	36.356	0	8.9157		0.810132	0.59606		21303.7	39646.3	83382.1	65703.8	9232.27	45418.4	55134	60372.2		4.32845	4.5982	4.92107	4.81759	3.96531	4.65723	4.74142	4.78084
CON__P12763;P24090	CON__P12763	12;1	12;1			2	12	12	12	43.2	43.2	38.418	0	284.87		0.903011	0.597351		674097	555273	539503	360835	397871	366536	621376	537367		5.82872	5.74451	5.73199	5.55731	5.59974	5.56412	5.79335	5.73027
Q9Z118	Q9Z118	3	3	Polypyrimidine tract-binding protein 3	Ptbp3	1	5	3	3	11.1	7.6	56.715	0.0007485	6.2723		1.30146	0.59746		62193	62484.5	89032.9	91236	149487	95166	113174	39048.7		4.79374	4.79577	4.94955	4.96017	5.1746	4.97848	5.05375	4.59161
Q925G0	Q925G0	6	6	RNA-binding protein 3	Rbm3	1	6	6	6	47.7	47.7	16.855	0	159.97		1.27673	0.59753		3.71036e+06	3.48069e+06	6.28373e+06	8.34038e+06	6.54446e+06	4.46252e+06	1.30066e+07	3.83838e+06		6.56942	6.54166	6.79822	6.92119	6.81587	6.64958	7.11416	6.58415
Q6AY20	Q6AY20	3	3	Cation-dependent mannose-6-phosphate receptor	M6pr	1	3	3	3	14.4	14.4	31.095	0	31.507		1.08122	0.600729		409926	190055	437014	405911	342254	492559	365214	360074		5.61271	5.27888	5.6405	5.60843	5.53435	5.69246	5.56255	5.55639
P60901	P60901	12	12	Proteasome subunit alpha type-6	Psma6	1	12	12	12	46.3	46.3	27.399	0	104.84		1.06085	0.601047		1.6836e+06	2.15009e+06	2.86911e+06	3.72598e+06	2.95832e+06	2.63849e+06	3.0373e+06	2.42929e+06		6.22624	6.33246	6.45775	6.57124	6.47104	6.42136	6.48249	6.38548
P07872	P07872	11	11	Peroxisomal acyl-coenzyme A oxidase 1;Peroxisomal acyl-CoA oxidase 1, A chain;Peroxisomal acyl-CoA oxidase 1, B chain;Peroxisomal acyl-CoA oxidase 1, C chain	Acox1	1	11	11	11	26.6	26.6	74.678	0	68.37		0.966336	0.603177		301504	298603	293795	245373	264571	290313	291092	254948		5.47929	5.47509	5.46804	5.38983	5.42254	5.46287	5.46403	5.40645
Q6PDU7	Q6PDU7	5	5	ATP synthase subunit g, mitochondrial	Atp5l	1	5	5	5	53.4	53.4	11.433	0	58.365		1.69641	0.605113		819047	630234	645897	507570	2.59304e+06	731505	303283	787488		5.91331	5.7995	5.81016	5.7055	6.41381	5.86422	5.48185	5.89624
P17955	P17955	3	3	Nuclear pore glycoprotein p62	Nup62	1	3	3	3	7.2	7.2	53.396	0	12.08		0.8629	0.607232		44195.2	116119	29242.3	47883	81190.5	52365.7	65188	6142.37		4.64537	5.0649	4.46601	4.68018	4.90951	4.71905	4.81417	3.78834
Q5XFX0	Q5XFX0	17	15	Transgelin-2	Tagln2	1	17	17	15	79.9	68.8	22.393	0	323.31		1.20372	0.607636		1.88887e+07	3.12411e+07	3.87514e+07	3.59693e+07	4.71669e+07	4.3679e+07	4.18491e+07	1.75905e+07		7.2762	7.49473	7.58829	7.55593	7.67364	7.64027	7.62169	7.24528
Q4FZT0	Q4FZT0	5	5	Stomatin-like protein 2, mitochondrial	Stoml2	1	5	5	5	22.9	22.9	38.413	0	26.276		1.11617	0.607646		98484.3	145433	241502	320460	145369	195267	239941	318919		4.99337	5.16266	5.38292	5.50577	5.16247	5.29063	5.3801	5.50368
Q4QRB4	Q4QRB4	4	3	Tubulin beta-3 chain	Tubb3	1	16	4	3	36.4	8.9	50.418	0	105.35		0.822103	0.608535		230409	94169.2	314586	140342	99626.9	136865	107618	296724		5.3625	4.97391	5.49774	5.14719	4.99838	5.13629	5.03188	5.47235
P18395	P18395	14	14	Cold shock domain-containing protein E1	Csde1	1	14	14	14	23.1	23.1	88.894	0	40.309		1.06213	0.609307		161870	237384	166715	217991	174512	189794	238995	229363		5.20917	5.37545	5.22197	5.33844	5.24182	5.27828	5.37839	5.36052
P10111	P10111	12	12	Peptidyl-prolyl cis-trans isomerase A;Peptidyl-prolyl cis-trans isomerase A, N-terminally processed	Ppia	1	12	12	12	67.1	67.1	17.874	0	323.31		1.0558	0.610454		9.08858e+07	1.36851e+08	1.67375e+08	1.35296e+08	1.60004e+08	1.28965e+08	1.41067e+08	1.29968e+08		7.9585	8.13625	8.22369	8.13129	8.20413	8.11047	8.14943	8.11384
P35559	P35559	14	14	Insulin-degrading enzyme	Ide	1	14	14	14	17.8	17.8	117.71	0	49.338		1.07175	0.610802		203008	226972	162367	278293	227891	285381	234108	185731		5.30751	5.35597	5.2105	5.4445	5.35773	5.45543	5.36942	5.26888
Q6UPR8	Q6UPR8	11	11	Endoplasmic reticulum metallopeptidase 1	Ermp1	1	11	11	11	15.7	15.7	99.896	0	64.876		0.918474	0.611742		604456	572782	364138	457476	381805	453676	443314	557100		5.78136	5.75799	5.56127	5.66037	5.58184	5.65675	5.64671	5.74593
P11348	P11348	2	2	Dihydropteridine reductase	Qdpr	1	2	2	2	11.2	11.2	25.552	0	12.327		1.14697	0.611948		268696	221599	353654	250060	407503	223432	403901	219963		5.42926	5.34557	5.54858	5.39804	5.61013	5.34915	5.60627	5.34235
Q3KRE0	Q3KRE0	3	3	ATPase family AAA domain-containing protein 3	Atad3	1	3	3	3	6.9	6.9	66.758	0	8.9436		1.08471	0.612681		19470.3	76649.3	41229.4	84323.8	41385.8	51387.5	64957.1	82721.2		4.28937	4.88451	4.61521	4.92595	4.61685	4.71086	4.81263	4.91762
P63095;Q63803;P29348;P38406	P63095;Q63803	12;11;1;1	11;10;0;0	Guanine nucleotide-binding protein G(s) subunit alpha isoforms short;Guanine nucleotide-binding protein G(s) subunit alpha isoforms XLas	Gnas	4	12	12	11	32.5	29.7	45.663	0	36.603		1.08159	0.613468		354617	307138	476651	439267	524499	447778	317346	416764		5.54976	5.48733	5.6782	5.64273	5.71974	5.65106	5.50153	5.61989
Q63448	Q63448	3	3	Peroxisomal acyl-coenzyme A oxidase 3	Acox3	1	3	3	3	5.6	5.6	78.445	0	7.8749		0.749985	0.613733		7810.2	31273.1	12840.9	45839.8	2527.35	22771.4	22867	25155.8		3.89266	4.49517	4.10859	4.66124	3.40267	4.35739	4.35921	4.40064
P63086;Q63454;P27704	P63086	10;1;1	8;0;0	Mitogen-activated protein kinase 1	Mapk1	3	10	10	8	29.3	23.2	41.275	0	63.484		1.08751	0.61386		702844	462014	570484	709874	882993	662115	531454	582630		5.84686	5.66465	5.75624	5.85118	5.94596	5.82093	5.72547	5.76539
Q64566	Q64566	3	3	Calcium-transporting ATPase type 2C member 1	Atp2c1	1	3	3	3	4.4	4.4	100.5	0	8.0715		1.03863	0.617893		7898.11	18201.4	13330.2	27342.9	776.887	30138.4	14368.9	24067.6		3.89752	4.26011	4.12484	4.43684	2.89036	4.47912	4.15742	4.38143
Q5XIU9	Q5XIU9	6	6	Membrane-associated progesterone receptor component 2	Pgrmc2	1	7	6	6	44.7	40.6	23.403	0	24.46		0.909652	0.618619		469093	542593	812974	750150	518066	621389	629864	572863		5.67126	5.73447	5.91008	5.87515	5.71439	5.79336	5.79925	5.75805
Q63569	Q63569	9	9	26S protease regulatory subunit 6A	Psmc3	1	9	9	9	22.6	22.6	49.16	0	51.125		1.06942	0.621143		314867	326325	486664	386794	494017	344326	343682	437765		5.49813	5.51365	5.68723	5.58748	5.69374	5.53697	5.53616	5.64124
Q642A5	Q642A5	2	2	DNA polymerase epsilon subunit 3	Pole3	1	2	2	2	18.6	18.6	16.674	0	7.3029		1.15532	0.622261		204348	168332	110404	192236	193233	273059	110668	203251		5.31037	5.22617	5.04298	5.28383	5.28608	5.43626	5.04402	5.30803
P18418	P18418	18	18	Calreticulin	Calr	1	18	18	18	50	50	47.995	0	323.31		1.06472	0.622674		1.54975e+07	1.98358e+07	1.77553e+07	1.99025e+07	1.63439e+07	1.77773e+07	2.4693e+07	1.89009e+07		7.19026	7.29745	7.24933	7.29891	7.21335	7.24986	7.39257	7.27648
Q5RJR2	Q5RJR2	8	8	Twinfilin-1	Twf1	1	8	8	8	32.3	32.3	40.09	0	42.328		1.04075	0.624209		528826	456125	363743	599612	479081	512229	515479	520906		5.72331	5.65908	5.5608	5.77787	5.68041	5.70946	5.71221	5.71676
Q9Z1N4	Q9Z1N4	2	2	3(2),5-bisphosphate nucleotidase 1	Bpnt1	1	2	2	2	6.2	6.2	33.174	0.0041408	4.5386		1.12529	0.62448		44999.4	87355.2	86457.3	101254	56008.9	96062.5	87240	120856		4.65321	4.94129	4.9368	5.00541	4.74826	4.98255	4.94072	5.08227
Q6AY25	Q6AY25	4	4	Transmembrane emp24 domain-containing protein 3	Tmed3	1	4	4	4	23.1	23.1	25.51	0	9.478		0.909226	0.62457		236175	147904	300336	517475	604044	77291.7	182070	229383		5.37323	5.16998	5.47761	5.71389	5.78107	4.88813	5.26024	5.36056
Q9Z0W7;Q811Q2;Q5M883;Q9EPT8	Q9Z0W7	15;2;1;1	15;2;1;1	Chloride intracellular channel protein 4	Clic4	4	15	15	15	59.7	59.7	28.633	0	323.31		0.949273	0.625114		7.22348e+06	5.15391e+06	7.41994e+06	6.36255e+06	2.61123e+06	7.63629e+06	4.9326e+06	9.65274e+06		6.85875	6.71214	6.8704	6.80363	6.41684	6.88288	6.69308	6.98465
Q562C9	Q562C9	4	4	1,2-dihydroxy-3-keto-5-methylthiopentene dioxygenase	Adi1	1	4	4	4	30.2	30.2	21.461	0	11.986		1.00447	0.626144		257182	262652	223570	365725	333117	60796.7	195532	524639		5.41024	5.41938	5.34941	5.56315	5.5226	4.78388	5.29122	5.71986
Q641Y8	Q641Y8	21	21	ATP-dependent RNA helicase DDX1	Ddx1	1	21	21	21	35.7	35.7	82.496	0	192.36		0.955962	0.627334		852543	1.16606e+06	1.07156e+06	1.11343e+06	946960	1.0945e+06	1.03157e+06	945448		5.93072	6.06672	6.03002	6.04666	5.97633	6.03921	6.0135	5.97564
Q05096	Q05096	7	6	Unconventional myosin-Ib	Myo1b	1	7	7	6	7	6.2	131.92	0	21.273		1.11694	0.62736		37009.5	37416.9	32016.9	49179.9	64752.8	34639	38939.4	35490.3		4.56831	4.57307	4.50538	4.69179	4.81126	4.53957	4.59039	4.55011
B5DFC8	B5DFC8	17	17	Eukaryotic translation initiation factor 3 subunit C	Eif3c	1	17	17	17	18.6	18.6	105.43	0	77.642		1.07087	0.627461		338793	596301	381586	575102	414632	468794	635283	507154		5.52993	5.77547	5.58159	5.75974	5.61766	5.67098	5.80297	5.70514
Q8VHF5	Q8VHF5	10	10	Citrate synthase, mitochondrial	Cs	1	10	10	10	22.1	22.1	51.866	0	70.657		0.963616	0.628335		2.1412e+06	1.99557e+06	2.05413e+06	2.28048e+06	2.21821e+06	2.19687e+06	1.56098e+06	2.1871e+06		6.33066	6.30007	6.31263	6.35803	6.346	6.3418	6.1934	6.33987
Q63396	Q63396	3	3	Activated RNA polymerase II transcriptional coactivator p15	Sub1	1	3	3	3	26	26	14.441	0	25.202		1.18942	0.629947		2.45736e+06	1.6932e+06	1.63928e+06	2.17071e+06	3.8209e+06	2.35354e+06	1.38967e+06	1.90433e+06		6.39047	6.22871	6.21465	6.3366	6.58217	6.37172	6.14291	6.27974
O54975	O54975	13	13	Xaa-Pro aminopeptidase 1;Xaa-Pro aminopeptidase 1, N-terminally processed	Xpnpep1	1	13	13	13	24.4	24.4	69.657	0	41.358		0.897646	0.629996		228298	379537	345996	465273	248027	334791	404485	286552		5.3585	5.57925	5.53907	5.66771	5.3945	5.52477	5.6069	5.4572
Q9JJW3	Q9JJW3	3	3	Up-regulated during skeletal muscle growth protein 5	Usmg5	1	3	3	3	44.8	44.8	6.4075	0	66.305		1.13849	0.632606		4.78466e+06	4.64904e+06	4.86608e+06	3.88825e+06	2.92958e+06	5.78973e+06	6.04579e+06	5.94174e+06		6.67985	6.66736	6.68718	6.58975	6.46681	6.76266	6.78145	6.77391
Q9WUC4	Q9WUC4	3	3	Copper transport protein ATOX1	Atox1	1	3	3	3	58.8	58.8	7.2924	0	31.13		1.07349	0.632758		3.11123e+06	4.34242e+06	3.42017e+06	2.81707e+06	3.16975e+06	4.09129e+06	4.49269e+06	2.94329e+06		6.49293	6.63773	6.53405	6.4498	6.50103	6.61186	6.65251	6.46883
O70196	O70196	15	15	Prolyl endopeptidase	Prep	1	15	15	15	30.3	30.3	80.741	0	100.08		1.07854	0.63438		299119	375442	426384	351816	472645	424213	283371	386627		5.47584	5.57454	5.6298	5.54632	5.67453	5.62758	5.45236	5.58729
P63312;CON__P21752;P62329	P63312;CON__P21752;P62329	2;1;1	2;1;1	Thymosin beta-10;Thymosin beta-4;Hematopoietic system regulatory peptide	Tmsb10;Tmsb4x	3	2	2	2	47.7	47.7	5.0256	0	18.157		4.10559	0.635894		2.0689e+06	2858.94	90128.4	526846	6.37083e+06	4027.84	4.45685e+06	207144		6.31574	3.4562	4.95486	5.72168	6.8042	3.60507	6.64903	5.31627
Q99P75	Q99P75	2	2	Ras-related protein Rab-9A	Rab9a	1	2	2	2	13.4	13.4	22.895	0.00075988	6.5718		0.970841	0.636613		197112	190729	200759	183561	167356	178721	229809	173759		5.29471	5.28042	5.30267	5.26378	5.22364	5.25218	5.36137	5.23995
P12001	P12001	9	9	60S ribosomal protein L18	Rpl18	1	9	9	9	42	42	21.658	0	252.54		0.954965	0.636769		1.74953e+07	1.88488e+07	2.20832e+07	2.41076e+07	1.79345e+07	2.06611e+07	2.02294e+07	1.9993e+07		7.24292	7.27528	7.34406	7.38215	7.25369	7.31515	7.30598	7.30088
O35264	O35264	2	2	Platelet-activating factor acetylhydrolase IB subunit beta	Pafah1b2	1	2	2	2	12.2	12.2	25.581	0	60.926		0.9094	0.637054		2.96446e+06	2.24143e+06	3.85052e+06	2.10811e+06	3.72736e+06	1.80889e+06	2072871	2.5439e+06		6.47195	6.35052	6.58552	6.32389	6.5714	6.25741	6.31657	6.4055
P97852	P97852	13	13	Peroxisomal multifunctional enzyme type 2;(3R)-hydroxyacyl-CoA dehydrogenase;Enoyl-CoA hydratase 2	Hsd17b4	1	13	13	13	27.1	27.1	79.427	0	61.504		0.945097	0.639135		345423	323570	311778	444913	394872	372254	292684	287599		5.53835	5.50997	5.49385	5.64828	5.59646	5.57084	5.4664	5.45879
O08557	O08557	6	5	N(G),N(G)-dimethylarginine dimethylaminohydrolase 1	Ddah1	1	6	6	5	22.8	20	31.426	0	19.991		1.05665	0.642694		198399	239148	380330	461843	357152	393981	272738	328346		5.29754	5.37867	5.58016	5.66449	5.55285	5.59547	5.43575	5.51633
Q6RUV5	Q6RUV5	9	9	Ras-related C3 botulinum toxin substrate 1	Rac1	1	10	9	9	50	44.3	21.45	0	84.432		1.0931	0.643651		6.63341e+06	8.80913e+06	8.80957e+06	1.11509e+07	1.03912e+07	8.98369e+06	6.79641e+06	1.25278e+07		6.82174	6.94493	6.94495	7.04731	7.01667	6.95345	6.83228	7.09788
Q62786	Q62786	8	8	Prostaglandin F2 receptor negative regulator	Ptgfrn	1	8	8	8	11.8	11.8	98.73	0	37.638		1.06984	0.644777		159623	137242	145796	154645	123485	173067	198595	143875		5.2031	5.13749	5.16374	5.18934	5.09161	5.23821	5.29797	5.15798
P61765	P61765	2	2	Syntaxin-binding protein 1	Stxbp1	1	2	2	2	5.1	5.1	67.568	0.0054682	4.353		0.866316	0.647781		30032.3	17595.4	37062.9	42701	22944.8	31850.9	25268.4	30297.3		4.47759	4.2454	4.56894	4.63044	4.36068	4.50312	4.40258	4.4814
Q63270;Q62751	Q63270	12;1	12;1	Cytoplasmic aconitate hydratase	Aco1	2	12	12	12	20.7	20.7	98.126	0	55.947		1.11346	0.647919		485676	465845	381480	486257	739346	493282	371702	421333		5.68635	5.66824	5.58147	5.68687	5.86885	5.6931	5.5702	5.62463
Q5QJC9	Q5QJC9	4	4	BAG family molecular chaperone regulator 5	Bag5	1	4	4	4	13.9	13.9	51.03	0	8.4314		0.939844	0.648488		49513.1	47223.4	35309.5	69370.3	80732.4	23196.2	30582	54789.4		4.69472	4.67416	4.54789	4.84117	4.90705	4.36542	4.48547	4.7387
A7VJC2	A7VJC2	20	19	Heterogeneous nuclear ribonucleoproteins A2/B1	Hnrnpa2b1	1	20	20	19	54.1	54.1	37.477	0	323.31		0.954754	0.648522		1.39684e+07	1.23201e+07	1.43266e+07	1.49728e+07	1.41964e+07	1.50377e+07	8.40009e+06	1.54385e+07		7.14515	7.09061	7.15614	7.1753	7.15218	7.17718	6.92428	7.18861
Q811A3	Q811A3	24	23	Procollagen-lysine,2-oxoglutarate 5-dioxygenase 2	Plod2	1	24	24	23	39.8	38.8	84.541	0	162.23		0.945311	0.648972		1.5047e+06	1.45442e+06	1.59699e+06	2.16094e+06	1.59912e+06	1.5984e+06	1.59173e+06	1.56045e+06		6.17745	6.16269	6.2033	6.33464	6.20388	6.20368	6.20187	6.19325
Q5U2U2	Q5U2U2	3	3	Crk-like protein	Crkl	1	3	3	3	14.5	14.5	33.865	0	13.863		1.0644	0.649497		316099	424620	351114	452621	458233	408475	310378	466832		5.49982	5.628	5.54545	5.65573	5.66109	5.61117	5.49189	5.66916
P25977	P25977	6	6	Nucleolar transcription factor 1	Ubtf	1	6	6	6	10.7	10.7	89.436	0	16.447		1.09639	0.649554		155326	167004	121506	89259	169876	173342	95801.3	145461		5.19124	5.22273	5.0846	4.95065	5.23013	5.2389	4.98137	5.16275
P05426	P05426	13	13	60S ribosomal protein L7	Rpl7	1	13	13	13	43.1	43.1	30.329	0	227.37		0.940759	0.650506		9.37432e+06	7.45729e+06	1.10814e+07	7.88636e+06	7.33365e+06	6.80955e+06	8.8187e+06	1.07166e+07		6.97194	6.87258	7.04459	6.89688	6.86532	6.83312	6.9454	7.03006
Q6MG49	Q6MG49	9	9	Large proline-rich protein BAG6	Bag6	1	9	9	9	10	10	120.01	0	32.099		0.930908	0.65082		124954	184015	128660	177311	153916	86686.7	175529	156322		5.09675	5.26485	5.10944	5.24874	5.18728	4.93795	5.24435	5.19402
Q6AYG3	Q6AYG3	1	1	Protein prune homolog	Prune	1	1	1	1	4.6	4.6	49.998	0.0041783	4.6845		1.1332	0.651337		28861.1	21639.6	37479.8	23644.5	43322.8	22764.5	21902	38503.6		4.46031	4.33525	4.5738	4.37373	4.63672	4.35726	4.34048	4.5855
P84586;D4AE41	P84586;D4AE41	14;12	4;4	RNA-binding motif protein, X chromosome retrogene-like;RNA-binding motif protein, X chromosome retrogene-like, N-terminally processed;RNA binding motif protein, X-linked-like-1	Rbmxrtl;Rbmxl1	2	14	14	4	35.6	9.8	42.203	0	73.716		0.844945	0.651554		64955.3	159881	271739	163696	55872.9	244208	81159	176654		4.81261	5.2038	5.43415	5.21404	4.7472	5.38776	4.90934	5.24712
P61023	P61023	2	2	Calcineurin B homologous protein 1	Chp1	1	2	2	2	11.8	11.8	22.432	0.0021413	5.1954		1.08447	0.651738		138188	100685	151171	185655	177638	197583	126472	122633		5.14047	5.00297	5.17947	5.26871	5.24953	5.29575	5.102	5.08861
Q6PDV7	Q6PDV7	12	12	60S ribosomal protein L10	Rpl10	1	12	12	12	47.2	47.2	24.604	0	219.05		1.13538	0.653553		4.05632e+06	6.92684e+06	5.45972e+06	7.28752e+06	9.98959e+06	6.81228e+06	4.23325e+06	5.90785e+06		6.60813	6.84054	6.73717	6.86258	6.99955	6.83329	6.62667	6.77143
Q6P799	Q6P799	11	11	Serine--tRNA ligase, cytoplasmic	Sars	1	11	11	11	31.6	31.6	58.587	0	68.747		1.05263	0.654107		1.37363e+06	891698	1.11758e+06	1.38456e+06	1.51271e+06	1.0834e+06	1.24057e+06	1.1817e+06		6.13787	5.95022	6.04828	6.14131	6.17975	6.03479	6.09362	6.07251
Q6MG61	Q6MG61	12	12	Chloride intracellular channel protein 1	Clic1	1	12	12	12	64.7	64.7	26.98	0	173.11		0.974751	0.655337		2.96669e+06	3.06615e+06	2.87296e+06	3.13543e+06	2.89618e+06	2.45026e+06	3207777	3.18299e+06		6.47227	6.48659	6.45833	6.4963	6.46183	6.38921	6.5062	6.50284
P81799	P81799	3	3	N-acetyl-D-glucosamine kinase	Nagk	1	3	3	3	12.8	12.8	37.196	0	8.7803		0.959941	0.656031		206155	162111	206587	180423	205445	182664	189801	147111		5.31419	5.20981	5.3151	5.25629	5.31269	5.26165	5.2783	5.16764
P63219	P63219	2	2	Guanine nucleotide-binding protein G(I)/G(S)/G(O) subunit gamma-5	Gng5	1	2	2	2	52.9	52.9	7.3184	0	7.2548		0.842684	0.657082		1.39052e+06	425275	297642	814141	197826	846427	263557	1.15921e+06		6.14318	5.62867	5.47369	5.9107	5.29628	5.92759	5.42087	6.06416
Q8K3E7	Q8K3E7	2	2	Protein dpy-30 homolog	Dpy30	1	2	2	2	29.3	29.3	11.2	0	27.943		0.900024	0.659175		141835	858927	1.07727e+06	1.09749e+06	983661	175300	1.57995e+06	119139		5.15178	5.93396	6.03232	6.0404	5.99285	5.24378	6.19864	5.07605
P35434	P35434	2	2	ATP synthase subunit delta, mitochondrial	Atp5d	1	2	2	2	13.7	13.7	17.595	0	57.869		1.04178	0.663142		4.7332e+06	5.69885e+06	3.14278e+06	1.58948e+06	3.24218e+06	4.81539e+06	3.52354e+06	4.21673e+06		6.67515	6.75579	6.49731	6.20125	6.51084	6.68263	6.54698	6.62498
Q4G063	Q4G063	2	2	Cysteine-rich with EGF-like domain protein 2	Creld2	1	2	2	2	6	6	38.25	0.0041351	4.4847		1.54528	0.663758		49230.2	93702.3	31150.8	27589.6	11968.9	109466	96777	93429.8		4.69223	4.97175	4.49347	4.44075	4.07806	5.03928	4.98577	4.97049
Q6AY86	Q6AY86	5	5	Vacuolar protein sorting-associated protein 26A	Vps26a	1	5	5	5	19.6	19.6	38.114	0	15.729		1.02124	0.66435		142834	41544.1	224247	181319	147645	128501	191629	134698		5.15483	4.61851	5.35073	5.25844	5.16922	5.10891	5.28246	5.12936
P29419	P29419	3	3	ATP synthase subunit e, mitochondrial	Atp5i	1	3	3	3	50.7	50.7	8.2545	0	58.085		0.946251	0.664416		5.57888e+06	7.56037e+06	7.25521e+06	8.267e+06	4.68222e+06	7.02039e+06	9.36911e+06	6.04923e+06		6.74655	6.87854	6.86065	6.91735	6.67045	6.84636	6.9717	6.7817
Q10743	Q10743	5	5	Disintegrin and metalloproteinase domain-containing protein 10	Adam10	1	5	5	5	11.2	11.2	60.444	0	11.425		0.94447	0.664599		35198	33923.5	30680.6	64023.9	9005.83	52291.1	44599.8	48832		4.54652	4.5305	4.48686	4.80634	3.95452	4.71843	4.64933	4.6887
Q4V7C6	Q4V7C6	13	13	GMP synthase [glutamine-hydrolyzing]	Gmps	1	13	13	13	25	25	76.757	0	42.592		1.06996	0.665374		220578	245914	106584	186983	171926	260130	165012	216166		5.34356	5.39078	5.02769	5.2718	5.23534	5.41519	5.21752	5.33479
Q9Z1P2	Q9Z1P2	23	23	Alpha-actinin-1	Actn1	1	41	23	23	53.9	31.6	102.96	0	209.12		1.10582	0.665981		778488	988639	1.21974e+06	1.29414e+06	1.72059e+06	1.17241e+06	895087	945947		5.89125	5.99504	6.08627	6.11198	6.23568	6.06908	5.95187	5.97587
P62893	P62893	1	1	60S ribosomal protein L39	Rpl39	1	1	1	1	19.6	19.6	6.4066	0.0021898	5.7449		0.960711	0.668625		2.61471e+06	1.99327e+06	2.06248e+06	3.20111e+06	1.74813e+06	3.52451e+06	3.24943e+06	961647		6.41742	6.29957	6.31439	6.5053	6.24257	6.5471	6.51181	5.98302
Q5U1Y1	Q5U1Y1	2	2	Ras-related protein Rab-34	Rab34	1	2	2	2	9.7	9.7	29.102	0	6.9656		1.10349	0.669024		127198	93888.2	129187	54960.4	150134	128057	96596	72381.4		5.10448	4.97261	5.11122	4.74005	5.17648	5.1074	4.98496	4.85963
Q9QY17	Q9QY17	7	7	Protein kinase C and casein kinase substrate in neurons 2 protein	Pacsin2	1	7	7	7	15.4	15.4	55.977	0	22.839		1.09944	0.669397		256250	422665	321583	393880	263765	533582	365586	370101		5.40866	5.626	5.50729	5.59536	5.42122	5.7272	5.56299	5.56832
A1L108	A1L108	1	1	Actin-related protein 2/3 complex subunit 5-like protein	Arpc5l	1	1	1	1	8.5	8.5	17.01	0	12.691		0.915451	0.669482		142723	264512	210932	167379	153451	195435	177128	193114		5.15449	5.42245	5.32414	5.2237	5.18597	5.291	5.24829	5.28581
P62083	P62083	14	14	40S ribosomal protein S7	Rps7	1	14	14	14	61.9	61.9	22.127	0	266.29		0.886147	0.670583		2.26029e+07	3.95983e+07	5.25543e+07	3.65635e+07	2.70718e+07	3.78575e+07	3.49824e+07	3.41792e+07		7.35416	7.59768	7.72061	7.56305	7.43252	7.57815	7.54385	7.53376
Q5XIJ6	Q5XIJ6	2	2	BRISC and BRCA1-A complex member 1	Babam1	1	2	2	2	8.7	8.7	36.878	0.0042373	4.9554		0.982426	0.671312		60234.9	63769	63861.6	39975.2	80069.9	66098.4	64340	13328.4		4.77985	4.80461	4.80524	4.60179	4.90347	4.82019	4.80848	4.12478
Q9QXU8	Q9QXU8	6	6	Cytoplasmic dynein 1 light intermediate chain 1	Dync1li1	1	6	6	6	18.7	18.7	56.792	0	27.856		1.1918	0.672237		119875	58835.3	142706	193979	61306.8	184936	166708	201299		5.07873	4.76964	5.15444	5.28775	4.78751	5.26702	5.22196	5.30384
P15429	P15429	7	5	Beta-enolase	Eno3	1	12	7	5	41.7	19.4	47.013	0	48.316		1.05475	0.672791		575362	540049	533422	369352	421189	618257	567279	521949		5.75994	5.73243	5.72707	5.56744	5.62448	5.79117	5.7538	5.71763
P11762	P11762	12	12	Galectin-1	Lgals1	1	12	12	12	94.1	94.1	14.857	0	323.31		0.884433	0.67374		7.89775e+07	1.7067e+08	8.64363e+07	9.7377e+07	8.98116e+07	1.14476e+08	1.05177e+08	7.39024e+07		7.8975	8.23216	7.9367	7.98846	7.95333	8.05872	8.02192	7.86866
P15651	P15651	3	3	Short-chain specific acyl-CoA dehydrogenase, mitochondrial	Acads	1	3	3	3	11.2	11.2	44.765	0	11.891		1.11797	0.674172		88960.9	94697.7	54527.6	110166	61070.8	84680.7	108175	135522		4.9492	4.97634	4.73662	5.04205	4.78583	4.92778	5.03413	5.13201
P05370	P05370	13	13	Glucose-6-phosphate 1-dehydrogenase	G6pdx	1	13	13	13	29.1	29.1	59.375	0	70.056		0.961809	0.674321		499852	614137	524778	532969	369515	484186	625641	609452		5.69884	5.78826	5.71998	5.7267	5.56763	5.68501	5.79633	5.78494
P68101	P68101	12	12	Eukaryotic translation initiation factor 2 subunit 1	Eif2s1	1	12	12	12	48.9	48.9	36.108	0	258.62		0.97008	0.674848		1.42675e+06	1.54818e+06	1.38455e+06	1.44948e+06	1.513e+06	1.61166e+06	1071276	1.43921e+06		6.15435	6.18982	6.14131	6.16121	6.17984	6.20727	6.0299	6.15812
Q5FVM4	Q5FVM4	9	9	Non-POU domain-containing octamer-binding protein	Nono	1	9	9	9	24.6	24.6	54.925	0	47.232		0.980485	0.67633		1.86419e+06	1.48941e+06	818521	1.58439e+06	388486	1.40861e+06	1.09806e+06	2.74903e+06		6.27049	6.17301	5.91303	6.19986	5.58938	6.14879	6.04062	6.43918
Q64270	Q64270	2	2	Translation initiation factor eIF-2B subunit alpha	Eif2b1	1	2	2	2	7.5	7.5	33.678	0.0041987	4.8523		0.527746	0.677624		5013.85	40153.4	98798.7	33575.8	26307.4	32877.5	9144.47	25367.6		3.70017	4.60372	4.99475	4.52603	4.42008	4.5169	3.96116	4.40428
Q5RJS9	Q5RJS9	2	2	Ribosome production factor 1	Rpf1	1	2	2	2	6.1	6.1	39.381	0.0085134	3.7403		0.984893	0.67806		131111	102261	39657	132816	113524	9552.28	118804	157834		5.11764	5.00971	4.59832	5.12325	5.05509	3.98011	5.07483	5.1982
Q62733	Q62733	13	13	Lamina-associated polypeptide 2, isoform beta	Tmpo	1	13	13	13	38.9	38.9	50.277	0	149.56		1.06692	0.678147		1.40412e+06	1.0576e+06	1.3925e+06	1.61799e+06	1.44465e+06	1.64461e+06	1.06291e+06	1.68625e+06		6.1474	6.02432	6.1438	6.20898	6.15976	6.21606	6.0265	6.22692
D3ZAF6	D3ZAF6	3	3	ATP synthase subunit f, mitochondrial	Atp5j2	1	3	3	3	34.1	34.1	10.452	0	36.432		0.948088	0.678177		4.10974e+06	3.56523e+06	5.26481e+06	4.78268e+06	3.44486e+06	5.46887e+06	3.30302e+06	4.58569e+06		6.61381	6.55209	6.72138	6.67967	6.53717	6.7379	6.51891	6.66141
Q4KLL0;Q63799	Q4KLL0	6;1	6;1	Transcription elongation factor A protein 1	Tcea1	2	6	6	6	21.6	21.6	33.893	0	13.895		0.902709	0.678981		101466	124957	182266	232885	75103.3	198209	107417	198426		5.00632	5.09676	5.26071	5.36714	4.87566	5.29712	5.03107	5.2976
Q5I0H4	Q5I0H4	3	3	Transmembrane and coiled-coil domains protein 1	Tmco1	1	3	3	3	17	17	21.175	0	107.93		0.931739	0.679584		1.06491e+06	1.35425e+06	1.85657e+06	1.2089e+06	1.09172e+06	1.08578e+06	1.08448e+06	1.84826e+06		6.02731	6.1317	6.26871	6.08239	6.03811	6.03574	6.03522	6.26676
P83871	P83871	6	6	PHD finger-like domain-containing protein 5A	Phf5a	1	6	6	6	61.8	61.8	12.405	0	23.982		0.911375	0.682502		1.52701e+06	1.55926e+06	861190	1.5935e+06	1.28473e+06	1.4158e+06	935610	1.41375e+06		6.18384	6.19292	5.9351	6.20235	6.10881	6.151	5.9711	6.15037
Q6P7R8	Q6P7R8	7	7	Very-long-chain 3-oxoacyl-CoA reductase	Hsd17b12	1	7	7	7	31.1	31.1	34.84	0	30.452		0.956015	0.682551		400517	400342	532315	510281	409834	393171	445853	513512		5.60262	5.60243	5.72617	5.70781	5.61261	5.59458	5.64919	5.71055
P06685;P06686;P06687;Q64541;P09626;P54708	P06685	34;14;12;6;4;4	34;14;12;6;4;4	Sodium/potassium-transporting ATPase subunit alpha-1	Atp1a1	6	34	34	34	37.3	37.3	113.05	0	323.31		0.960369	0.684753		1.51246e+06	1.78318e+06	1.53673e+06	1.96093e+06	1.28733e+06	1.54237e+06	1.74062e+06	1.95375e+06		6.17968	6.2512	6.1866	6.29246	6.10969	6.18819	6.2407	6.29087
Q9JM53	Q9JM53	12	12	Apoptosis-inducing factor 1, mitochondrial	Aifm1	1	12	12	12	27.8	27.8	66.722	0	61.343		0.950233	0.685845		355927	486960	485554	377964	297157	471420	451130	401775		5.55136	5.68749	5.68624	5.57745	5.47299	5.67341	5.6543	5.60398
P62268	P62268	6	6	40S ribosomal protein S23	Rps23	1	6	6	6	49	49	15.807	0	133.73		0.958265	0.686531		1.40859e+07	1.65554e+07	1.34813e+07	1.80442e+07	1.19619e+07	1.29575e+07	2.06339e+07	1.40189e+07		7.14879	7.21894	7.12973	7.25634	7.0778	7.11252	7.31458	7.14671
Q5BK85	Q5BK85	2	2	Transmembrane emp24 domain-containing protein 1	Tmed1	1	2	2	2	9.7	9.7	25.209	0.0041465	4.564		1.27858	0.686597		246143	81262.4	192268	100079	3418.04	208897	236647	343443		5.39119	4.90989	5.28391	5.00034	3.53378	5.31993	5.3741	5.53585
Q641X8	Q641X8	12	12	Eukaryotic translation initiation factor 3 subunit E	Eif3e	1	12	12	12	30.8	30.8	52.22	0	46.114		1.09937	0.687628		1.0268e+06	646189	1.03888e+06	766909	590760	966254	1.17143e+06	1.09602e+06		6.01148	5.81036	6.01657	5.88474	5.77141	5.98509	6.06872	6.03982
P13697	P13697	5	5	NADP-dependent malic enzyme	Me1	1	5	5	5	11.7	11.7	64.002	0	18.083		1.09123	0.689014		100989	117851	64750.4	104743	71209.6	142824	106637	103089		5.00427	5.07133	4.81124	5.02013	4.85254	5.1548	5.02791	5.01321
Q5XIT9	Q5XIT9	4	4	Methylcrotonoyl-CoA carboxylase beta chain, mitochondrial	Mccc2	1	4	4	4	12.4	12.4	61.516	0	11.472		0.769104	0.692101		63542.4	23005.4	11281.9	38300.4	14020.5	49180.1	20261	21236.6		4.80306	4.36183	4.05238	4.5832	4.14676	4.69179	4.30666	4.32708
D4A1J4	D4A1J4	2	2	3-hydroxybutyrate dehydrogenase type 2	Bdh2	1	2	2	2	10.2	10.2	26.65	0.0021614	5.426		1.06309	0.693829		59885.2	80991.7	53694.9	69119.5	82856.2	60101.5	82090	55280		4.77732	4.90844	4.72993	4.8396	4.91832	4.77889	4.91429	4.74257
P54313;O35353;P52287	P54313;O35353	11;6;2	7;3;0	Guanine nucleotide-binding protein G(I)/G(S)/G(T) subunit beta-2;Guanine nucleotide-binding protein subunit beta-4	Gnb2;Gnb4	3	11	11	7	35.6	24.4	37.331	0	62.89		1.05932	0.693933		797363	831938	1.27489e+06	1.0983e+06	850345	1.07351e+06	1353635	962420		5.90166	5.92009	6.10547	6.04072	5.9296	6.03081	6.1315	5.98336
Q6P747	Q6P747	9	9	Heterochromatin protein 1-binding protein 3	Hp1bp3	1	9	9	9	17.7	17.7	60.806	0	33.146		1.05183	0.694191		365988	363024	420822	509351	386369	542000	368124	448680		5.56347	5.55994	5.6241	5.70702	5.587	5.734	5.56599	5.65194
P0CC09;P02262	P0CC09;P02262	9;8	3;2	Histone H2A type 2-A;Histone H2A type 1	Hist2h2aa3	2	9	9	3	63.1	36.2	14.095	0	258.2		1.23912	0.694589		261159	481082	844615	4.67071e+06	936509	2085.49	3.6358e+06	3.17951e+06		5.4169	5.68222	5.92666	6.66938	5.97151	3.31921	6.5606	6.50236
Q63768	Q63768	4	4	Adapter molecule crk	Crk	1	4	4	4	24.3	24.3	33.844	0	15.189		1.03052	0.694605		320509	109124	203465	166755	222768	175301	238563	187631		5.50584	5.03792	5.30849	5.22208	5.34785	5.24378	5.3776	5.2733
O35783	O35783	10	10	Calumenin	Calu	1	10	10	10	37.5	37.5	36.996	0	296.21		1.07227	0.695529		5.09835e+06	7.10349e+06	7.56986e+06	7.52974e+06	7.58468e+06	5.9897e+06	9.72821e+06	5.97202e+06		6.70743	6.85147	6.87909	6.87678	6.87994	6.77741	6.98803	6.77612
Q497B0	Q497B0	2	2	Omega-amidase NIT2	Nit2	1	2	2	2	8	8	30.701	0	9.2715		1.0746	0.695565		128820	127152	145401	131189	175703	144942	98888	152758		5.10998	5.10432	5.16257	5.1179	5.24478	5.1612	4.99514	5.184
Q66HD3	Q66HD3	17	17	Nuclear autoantigenic sperm protein	Nasp	1	17	17	17	29.9	29.9	84.199	0	77.438		1.09691	0.697329		534706	492431	408064	458133	368811	721043	556304	430666		5.72812	5.69235	5.61073	5.66099	5.5668	5.85796	5.74531	5.63414
O35889	O35889	5	5	Afadin	Mllt4	1	5	5	5	3.2	3.2	207.68	0	11.747		1.10764	0.698325		23413.7	16611.9	15136.8	17538.2	19502.3	12064.5	24433.4	24526.2		4.36947	4.22042	4.18003	4.24399	4.29009	4.08151	4.38798	4.38963
Q810U0	Q810U0	3	3	Coiled-coil domain-containing protein 50	Ccdc50	1	3	3	3	9.8	9.8	35.158	0	7.3978		0.707096	0.698352		2705.8	212529	18222.2	32779.9	94241.2	19471.9	58370	16171.6		3.4323	5.32742	4.2606	4.51561	4.97424	4.28941	4.76619	4.20875
Q63362	Q63362	5	5	NADH dehydrogenase [ubiquinone] 1 alpha subcomplex subunit 5	Ndufa5	1	5	5	5	49.1	49.1	13.412	0	35.923		0.843995	0.698474		2.35303e+06	2.13401e+06	3.25805e+06	1.03279e+06	1.53265e+06	1.79689e+06	2.44001e+06	1.63894e+06		6.37163	6.3292	6.51296	6.01401	6.18544	6.25452	6.38739	6.21456
P34067	P34067	4	4	Proteasome subunit beta type-4	Psmb4	1	4	4	4	20.5	20.5	29.197	0	13.261		0.973725	0.698934		761028	753154	826123	711193	622996	1.12383e+06	603881	620614		5.8814	5.87688	5.91704	5.85199	5.79449	6.0507	5.78095	5.79282
P61212	P61212	7	7	ADP-ribosylation factor-like protein 1	Arl1	1	7	7	7	40.9	40.9	20.411	0	36.335		1.07295	0.699551		1.0553e+06	1.71885e+06	1.91084e+06	1.64211e+06	2.19915e+06	1.36907e+06	1.87498e+06	1.34547e+06		6.02338	6.23524	6.28122	6.2154	6.34226	6.13643	6.273	6.12887
Q63312	Q63312	5	5	Pleckstrin homology-like domain family B member 1	Phldb1	1	5	5	5	8.3	8.3	93.54	0	12.686		0.840078	0.700485		14461.8	32810.2	10089.5	27504.2	12237.9	9979.7	23675.8	25400.4		4.16022	4.51601	4.00387	4.4394	4.08771	3.99912	4.3743	4.40484
P36202	P36202	10	10	PDZ and LIM domain protein 4	Pdlim4	1	10	10	10	40	40	35.521	0	32.838		0.966641	0.700576		791564	708344	834304	889533	576264	886233	821006	832699		5.89849	5.85024	5.92132	5.94916	5.76062	5.94755	5.91435	5.92049
B1WC40	B1WC40	1	1	Nuclear cap-binding protein subunit 2	Ncbp2	1	1	1	1	7.1	7.1	18.017	0	9.0028		1.03108	0.701351		132828	112254	175912	147659	132195	157353	155394	141384		5.12329	5.0502	5.2453	5.16926	5.12122	5.19688	5.19143	5.1504
P05506	P05506	1	1	NADH-ubiquinone oxidoreductase chain 3	Mtnd3	1	1	1	1	13	13	13.086	0.0041322	4.4773		1.13502	0.701682		932106	873000	599080	917858	974634	953517	520021	1.3224e+06		5.96947	5.94101	5.77748	5.96278	5.98884	5.97933	5.71602	6.12136
P50878	P50878	15	15	60S ribosomal protein L4	Rpl4	1	15	15	15	36.6	36.6	47.256	0	173.77		0.972801	0.703036		1.12573e+07	1.40804e+07	1.19068e+07	1.22319e+07	1.186e+07	1.20452e+07	1.364e+07	1.05855e+07		7.05144	7.14862	7.0758	7.08749	7.07408	7.08081	7.13481	7.02471
Q9WUD9;Q62844;F1LM93;Q01621;Q07014;P50545	Q9WUD9;Q62844;F1LM93	4;2;2;1;1;1	4;2;2;1;1;1	Proto-oncogene tyrosine-protein kinase Src;Tyrosine-protein kinase Fyn;Tyrosine-protein kinase Yes	Src;Fyn;Yes1	6	4	4	4	8.8	8.8	59.972	0	9.0339		1.14427	0.703152		43146.2	78629.4	30726.8	71222.3	86399.5	29776.2	76041	63784.6		4.63494	4.89559	4.48752	4.85262	4.93651	4.47387	4.88105	4.80472
Q8CG45	Q8CG45	5	5	Aflatoxin B1 aldehyde reductase member 2	Akr7a2	1	5	5	5	21.5	21.5	40.675	0	40.771		1.03186	0.703847		628192	332945	410392	223225	394704	410701	498351	341810		5.79809	5.52237	5.6132	5.34874	5.59627	5.61353	5.69754	5.53378
P19468	P19468	12	12	Glutamate--cysteine ligase catalytic subunit	Gclc	1	12	12	12	28.1	28.1	72.618	0	31.966		0.971503	0.704478		275216	289162	269575	276067	304623	338110	173065	262590		5.43967	5.46114	5.43068	5.44102	5.48376	5.52906	5.23821	5.41928
P29266	P29266	7	7	3-hydroxyisobutyrate dehydrogenase, mitochondrial	Hibadh	1	7	7	7	25.7	25.7	35.302	0	43.152		0.842691	0.704546		286465	249590	709969	754278	235483	775924	313407	360822		5.45707	5.39723	5.85124	5.87753	5.37196	5.88982	5.49611	5.55729
Q9Z1A6	Q9Z1A6	37	37	Vigilin	Hdlbp	1	37	37	37	36.9	36.9	141.58	0	286.82		1.10855	0.706589		719997	710621	739340	963758	1.15642e+06	523516	931373	862572		5.85733	5.85164	5.86884	5.98397	6.06312	5.71893	5.96912	5.9358
P53987	P53987	5	5	Monocarboxylate transporter 1	Slc16a1	1	5	5	5	11.3	11.3	53.238	0	65.763		0.91497	0.707019		1.35785e+06	1.82644e+06	1.23923e+06	2.41441e+06	1.00407e+06	1.60014e+06	1.71743e+06	1.93486e+06		6.13285	6.26161	6.09315	6.38281	6.00176	6.20416	6.23488	6.28665
P24155	P24155	13	13	Thimet oligopeptidase	Thop1	1	13	13	13	24.2	24.2	78.385	0	71.015		1.03125	0.707724		318154	365482	186382	242906	278434	322216	275408	271640		5.50264	5.56287	5.2704	5.38544	5.44472	5.50815	5.43998	5.43399
O35049	O35049	3	3	Sphingomyelin phosphodiesterase 3	Smpd3	1	3	3	3	5	5	71.271	0	7.7111		1.03302	0.709403		72163.7	54315.8	65795.4	69497.5	61164	77215.6	70770.5	61267.3		4.85832	4.73493	4.8182	4.84197	4.7865	4.8877	4.84985	4.78723
Q498D9	Q498D9	1	1	PDZ domain-containing protein GIPC2	Gipc2	1	1	1	1	5.4	5.4	34.202	0.00075131	6.3186		0.423144	0.710178		32195.5	375999	36384.2	37277.9	43101.7	50265.5	63954	46573.5		4.5078	5.57519	4.56091	4.57145	4.63449	4.70127	4.80587	4.66814
P19804	P19804	13	6	Nucleoside diphosphate kinase B	Nme2	1	13	13	6	84.2	44.1	17.283	0	323.31		0.909594	0.710246		1.44492e+07	3.09998e+07	1.66419e+07	1.69019e+07	1.8768e+07	1.41046e+07	2.68699e+07	1.21089e+07		7.15984	7.49136	7.2212	7.22793	7.27342	7.14936	7.42927	7.0831
O89049	O89049	8	8	Thioredoxin reductase 1, cytoplasmic	Txnrd1	1	8	8	8	21.2	21.2	54.67	0	60.387		0.908476	0.711056		704115	543058	344107	638900	460682	539589	485615	540179		5.84764	5.73485	5.53669	5.80543	5.6634	5.73206	5.68629	5.73254
Q8K5A9	Q8K5A9	3	3	Death domain-containing membrane protein NRADD	Nradd	1	3	3	3	15.8	15.8	24.399	0	8.2362		1.09046	0.711866		382279	157952	330796	381186	359378	315244	213777	477093		5.58238	5.19853	5.51956	5.58114	5.55555	5.49865	5.32996	5.6786
Q6P742	Q6P742	1	1	Proteolipid protein 2	Plp2	1	1	1	1	7.9	7.9	16.556	0	15.206		0.899547	0.712408		2.07795e+06	1.73386e+06	952463	1.94458e+06	1.49538e+06	1.80986e+06	1.06915e+06	1.66055e+06		6.31763	6.23902	5.97885	6.28883	6.17475	6.25764	6.02904	6.22025
Q9Z270	Q9Z270	5	4	Vesicle-associated membrane protein-associated protein A	Vapa	1	5	5	4	24.9	20.1	27.841	0	36.768		0.944649	0.71371		716388	763847	433644	741470	361619	823288	473005	850461		5.85515	5.88301	5.63713	5.87009	5.55825	5.91555	5.67487	5.92965
P67779	P67779	16	16	Prohibitin	Phb	1	16	16	16	79	79	29.82	0	189.7		0.970778	0.714808		3.92904e+06	3.74326e+06	3.52284e+06	4.52065e+06	4.25834e+06	3.95948e+06	3218685	3.82005e+06		6.59429	6.57325	6.54689	6.6552	6.62924	6.59764	6.50768	6.58207
Q5M7V8	Q5M7V8	6	6	Thyroid hormone receptor-associated protein 3	Thrap3	1	6	6	6	8.1	8.1	108.25	0	16.961		1.05134	0.7158		101156	54287.8	58889.5	141363	96157.2	60516.3	108099	109185		5.00499	4.7347	4.77004	5.15033	4.98298	4.78187	5.03382	5.03816
Q5RK30	Q5RK30	5	5	Ribosome maturation protein SBDS	Sbds	1	5	5	5	24.8	24.8	28.752	0	11.451		0.904191	0.716582		151637	287474	325417	322414	204697	231342	193156	353609		5.18081	5.4586	5.51244	5.50841	5.31111	5.36425	5.28591	5.54852
P83732	P83732	8	8	60S ribosomal protein L24	Rpl24	1	8	8	8	37.6	37.6	17.779	0	104.9		0.970453	0.71835		1.05697e+07	1.06569e+07	8.74514e+06	1.10671e+07	1.41695e+07	8.37389e+06	8.47456e+06	8.80832e+06		7.02406	7.02763	6.94177	7.04403	7.15135	6.92293	6.92812	6.94489
Q9Z2G8	Q9Z2G8	7	6	Nucleosome assembly protein 1-like 1	Nap1l1	1	7	7	6	21.3	18.7	45.203	0	94.426		1.00575	0.718781		2.63674e+06	791230	975442	1.7365e+06	1.5428e+06	1.71654e+06	1717652	1.19821e+06		6.42107	5.8983	5.9892	6.23967	6.18831	6.23465	6.23494	6.07853
P82995	P82995	27	27	Heat shock protein HSP 90-alpha	Hsp90aa1	1	41	27	27	49.7	33.4	84.814	0	323.31		1.0361	0.718789		7.23868e+06	9.298e+06	7.77811e+06	9.80479e+06	9.66119e+06	1.00028e+07	7.86907e+06	7.81822e+06		6.85966	6.96839	6.89087	6.99144	6.98503	7.00012	6.89592	6.89311
O88656	O88656	10	9	Actin-related protein 2/3 complex subunit 1B	Arpc1b	1	10	10	9	41.4	35.2	41.056	0	109.06		1.03835	0.72335		1.20753e+06	881694	1.27042e+06	1.67863e+06	1.12116e+06	1.50113e+06	1.17761e+06	1.43159e+06		6.0819	5.94532	6.10395	6.22496	6.04967	6.17642	6.071	6.15582
Q9Z1H9	Q9Z1H9	4	4	Protein kinase C delta-binding protein	Prkcdbp	1	4	4	4	25.1	25.1	27.91	0	44.654		0.961685	0.724606		812476	890772	1.08693e+06	1.10126e+06	687877	1.21337e+06	1.00725e+06	833834		5.90981	5.94977	6.0362	6.04189	5.83751	6.08399	6.00314	5.92108
B0BN85	B0BN85	8	8	Suppressor of G2 allele of SKP1 homolog	Sugt1	1	8	8	8	30.4	30.4	38.09	0	20.9		1.05174	0.726962		199158	416822	256574	517641	443281	240154	367347	411338		5.2992	5.61995	5.40921	5.71403	5.64668	5.38049	5.56508	5.6142
P37199	P37199	10	10	Nuclear pore complex protein Nup155	Nup155	1	10	10	10	9.3	9.3	155	0	40.145		1.13053	0.727968		59138.2	97287.2	99145.1	119337	166022	61706.4	94345.2	101769		4.77187	4.98806	4.99627	5.07677	5.22017	4.79033	4.97472	5.00761
O70593	O70593	8	8	Small glutamine-rich tetratricopeptide repeat-containing protein alpha	Sgta	1	8	8	8	31.5	31.5	34.157	0	56.151		0.96559	0.730598		708868	626343	785277	847409	805150	820870	441074	798678		5.85057	5.79681	5.89502	5.92809	5.90588	5.91427	5.64451	5.90237
Q5HZY2	Q5HZY2	1	1	GTP-binding protein SAR1b	Sar1b	1	1	1	1	5.6	5.6	22.41	0	22.209		1.10958	0.732015		1.42009e+06	1.42558e+06	1.71439e+06	1.62944e+06	1.51254e+06	1.55194e+06	2.62335e+06	1.17994e+06		6.15232	6.15399	6.23411	6.21204	6.17971	6.19088	6.41886	6.07186
Q5XFW8	Q5XFW8	4	4	Protein SEC13 homolog	Sec13	1	4	4	4	17.7	17.7	35.547	0	16.347		1.0114	0.732929		211098	187895	262011	660400	206185	410274	337524	382481		5.32448	5.27391	5.41832	5.81981	5.31426	5.61307	5.5283	5.58261
P70500	P70500	4	4	CDP-diacylglycerol--inositol 3-phosphatidyltransferase	Cdipt	1	4	4	4	21.1	21.1	23.613	0	25.012		0.912224	0.733769		627548	1.40069e+06	1.15685e+06	650763	1.37219e+06	444362	951858	730754		5.79765	6.14634	6.06328	5.81342	6.13741	5.64774	5.97857	5.86377
P24049	P24049	9	9	60S ribosomal protein L17	Rpl17	1	9	9	9	46.7	46.7	21.397	0	162.59		1.08061	0.73433		1.61303e+07	5.84466e+06	1.98939e+07	1.58547e+07	2.24085e+07	9.1421e+06	1.3442e+07	1.7384e+07		7.20764	6.76676	7.29872	7.20016	7.35041	6.96105	7.12846	7.24015
P27321	P27321	3	3	Calpastatin	Cast	1	3	3	3	8.3	8.3	77.312	0	14.377		0.944607	0.734498		58179.9	49830.2	60951.6	118421	66348.5	98711.6	21428.4	84974.8		4.76477	4.69749	4.78498	5.07343	4.82183	4.99437	4.33099	4.92929
Q5XHZ0	Q5XHZ0	17	17	Heat shock protein 75 kDa, mitochondrial	Trap1	1	17	17	17	31.2	31.2	80.46	0	112.52		1.06306	0.734665		477811	636644	460239	500478	385354	669484	590144	561044		5.67926	5.8039	5.66298	5.69938	5.58586	5.82574	5.77096	5.749
P97615	P97615	4	4	Thioredoxin, mitochondrial	Txn2	1	4	4	4	37.3	37.3	18.232	0	34.984		0.934122	0.734769		754907	1.05043e+06	1.54833e+06	1.02828e+06	1.36693e+06	744847	1.28755e+06	693940		5.87789	6.02137	6.18986	6.01211	6.13575	5.87207	6.10976	5.84132
P00388	P00388	14	14	NADPH--cytochrome P450 reductase	Por	1	14	14	14	29.1	29.1	76.962	0	152.07		1.03982	0.735683		480496	716921	920868	769169	686300	897026	624328	794766		5.68169	5.85547	5.9642	5.88602	5.83651	5.9528	5.79541	5.90024
Q62625;Q6XVN8	Q62625;Q6XVN8	2;1	2;1	Microtubule-associated proteins 1A/1B light chain 3B;Microtubule-associated proteins 1A/1B light chain 3A	Map1lc3b;Map1lc3a	2	2	2	2	14.8	14.8	16.394	0.00074239	6.1357		0.996685	0.736179		1.38565e+06	272398	944314	1.15916e+06	1.11653e+06	909635	661744	1.06114e+06		6.14165	5.4352	5.97512	6.06414	6.04787	5.95887	5.82069	6.02577
P04797;Q9ESV6	P04797	19;3	19;3	Glyceraldehyde-3-phosphate dehydrogenase	Gapdh	2	19	19	19	70.6	70.6	35.828	0	323.31		0.969596	0.73696		5.8908e+07	5.96422e+07	5.29686e+07	4.49641e+07	4.73085e+07	5.46589e+07	5.69608e+07	5.09729e+07		7.77017	7.77555	7.72402	7.65287	7.67494	7.73766	7.75558	7.70734
D4ABY2	D4ABY2	7	7	Coatomer subunit gamma-2	Copg2	1	10	7	7	18.5	13.3	80.488	0	19.811		1.11087	0.737042		77577.9	76352.3	77602.2	92801	141342	73529	66855.5	78563.9		4.88974	4.88282	4.88987	4.96755	5.15027	4.86646	4.82514	4.89522
Q5XIW8	Q5XIW8	4	4	U4/U6.U5 tri-snRNP-associated protein 1	Sart1	1	4	4	4	6	6	91.01	0	11.454		1.0637	0.737135		31355.1	35628.3	24970.7	33159.1	33363.3	44590	29265.3	25864		4.49631	4.55179	4.39743	4.5206	4.52327	4.64924	4.46635	4.4127
CON__P35908;CON__Q3TTY5;Q6IG02	CON__P35908	25;4;4	18;2;2			3	25	25	18	48.8	38.3	65.865	0	254.78		1.73172	0.73911		13818	18279.6	33580.7	38026.1	235.181	48368.1	48561	82422.9		4.14045	4.26197	4.52609	4.58008	2.3714	4.68456	4.68629	4.91605
Q4QQR9	Q4QQR9	3	3	Protein MEMO1	Memo1	1	3	3	3	16.8	16.8	33.679	0	13.112		1.07897	0.739318		101270	77298.4	101586	105715	195349	24757.6	81964	114272		5.00548	4.88817	5.00683	5.02414	5.29081	4.39371	4.91362	5.05794
P10888	P10888	9	9	Cytochrome c oxidase subunit 4 isoform 1, mitochondrial	Cox4i1	1	9	9	9	44.4	44.4	19.514	0	77.763		1.02324	0.739655		6.51704e+06	5.79892e+06	5.63971e+06	8.43069e+06	6.58376e+06	7.316e+06	6.19315e+06	6.90676e+06		6.81405	6.76335	6.75126	6.92586	6.81847	6.86427	6.79191	6.83927
Q5HZA9	Q5HZA9	2	2	Transmembrane protein 126A	Tmem126a	1	2	2	2	8.7	8.7	21.657	0.0021322	5.1219		1.02456	0.741753		229502	215979	62677.8	172995	166630	216705	120721	193825		5.36079	5.33441	4.79711	5.23803	5.22175	5.33587	5.08178	5.28741
P56558	P56558	5	5	UDP-N-acetylglucosamine--peptide N-acetylglucosaminyltransferase 110 kDa subunit	Ogt	1	5	5	5	6.2	6.2	115.6	0	11.85		0.940541	0.742224		35362.5	61866.2	42901.4	63269	67230.8	46798.1	27264.2	50012.2		4.54854	4.79145	4.63247	4.80119	4.82757	4.67023	4.43559	4.69908
Q5EB96	Q5EB96	2	2	Septin-1	2001-09-01	1	2	2	2	5.2	5.2	42.057	0.004187	4.7312		1.07242	0.742289		33218.6	59073.8	83951.2	45214.7	71986	34632.8	62526.9	68351.3		4.52138	4.7714	4.92403	4.65528	4.85725	4.53949	4.79607	4.83475
Q64654	Q64654	8	8	Lanosterol 14-alpha demethylase	Cyp51a1	1	8	8	8	23.3	23.3	56.706	0	87.669		0.929473	0.743704		252755	179475	233384	500168	91583.5	245026	319152	427801		5.4027	5.254	5.36807	5.69912	4.96182	5.38921	5.504	5.63124
Q924S5	Q924S5	14	14	Lon protease homolog, mitochondrial	Lonp1	1	14	14	14	18	18	105.79	0	68.076		1.03756	0.744536		238202	379664	269744	351715	351851	375278	275986	282761		5.37694	5.5794	5.43095	5.54619	5.54636	5.57435	5.44089	5.45142
Q6IUR5	Q6IUR5	8	8	Neudesin	Nenf	1	8	8	8	63.2	63.2	18.991	0	42.616		0.976094	0.744761		1.94384e+06	1.83894e+06	1.54833e+06	1.72671e+06	1.6886e+06	1.3234e+06	1.46367e+06	2.41342e+06		6.28866	6.26457	6.18986	6.23722	6.22753	6.12169	6.16544	6.38263
P04646	P04646	6	6	60S ribosomal protein L35a	Rpl35a	1	6	6	6	39.1	39.1	12.554	0	25.245		1.09228	0.744966		1.17676e+07	9.50529e+06	4.79999e+06	9.19649e+06	1.04605e+07	9.74422e+06	5.41235e+06	1.2907e+07		7.07069	6.97797	6.68124	6.96362	7.01955	6.98875	6.73339	7.11082
Q3KRE8;P85108	Q3KRE8;P85108	1;1	1;1	Tubulin beta-2B chain;Tubulin beta-2A chain	Tubb2b;Tubb2a	2	19	1	1	56.9	3.4	49.953	1	-2		1.06828	0.745141		59534	26221.4	66507.4	43126.7	7012.19	75232	46120	80366.7		4.77477	4.41866	4.82287	4.63475	3.84585	4.8764	4.66389	4.90508
Q7TT49	Q7TT49	8	7	Serine/threonine-protein kinase MRCK beta	Cdc42bpb	1	8	8	7	5.5	4.9	194.89	0	18.156		0.976059	0.746326		37450.8	33357.6	28331	34174.5	42164.5	17961.5	36266.7	33729.6		4.57346	4.52319	4.45226	4.5337	4.62495	4.25434	4.55951	4.52801
Q62698	Q62698	5	5	Cytoplasmic dynein 1 light intermediate chain 2	Dync1li2	1	5	5	5	15.9	15.9	54.744	0	16.769		0.99406	0.746697		124618	175421	154176	194165	289053	144603	94757	116116		5.09558	5.24408	5.18802	5.28817	5.46098	5.16018	4.97661	5.06489
P62982	P62982	10	3	Ubiquitin-40S ribosomal protein S27a;Ubiquitin;40S ribosomal protein S27a	Rps27a	1	10	10	3	59.6	21.2	17.951	0	275.79		1.0807	0.747081		1.67748e+06	2.17596e+06	1.55606e+06	1.52471e+06	3.81597e+06	1.24735e+06	559800	1.87069e+06		6.22466	6.33765	6.19203	6.18319	6.5816	6.09599	5.74803	6.272
Q3ZAV8	Q3ZAV8	3	3	Enhancer of mRNA-decapping protein 4	Edc4	1	3	3	3	3.3	3.3	152.59	0	9.5419		1.12279	0.747113		20249.9	20011.5	12168	20653.1	32481.1	12574.6	17980.5	19020.2		4.30642	4.30128	4.08522	4.31499	4.51163	4.0995	4.2548	4.27922
Q32PX7	Q32PX7	13	11	Far upstream element-binding protein 1	Fubp1	1	13	13	11	22.5	20.2	67.196	0	73.138		1.06638	0.747205		600691	646480	605101	759151	474088	794279	824704	691703		5.77865	5.81056	5.78183	5.88033	5.67586	5.89997	5.9163	5.83992
Q5RJQ4	Q5RJQ4	2	2	NAD-dependent protein deacetylase sirtuin-2	Sirt2	1	2	2	2	8	8	39.319	0.00073855	6.0748		0.985982	0.747796		73218.1	80517.7	64020.3	69883.5	99990.9	61084.5	84174.3	38357.7		4.86462	4.90589	4.80632	4.84437	4.99996	4.78593	4.92518	4.58385
P38659	P38659	40	39	Protein disulfide-isomerase A4	Pdia4	1	40	40	39	50.7	50.7	72.719	0	323.31		1.02789	0.751178		5.65943e+06	4.78632e+06	5.85976e+06	6.45887e+06	5.19071e+06	6.04613e+06	5.43969e+06	6.72265e+06		6.75277	6.68	6.76788	6.81016	6.71523	6.78148	6.73557	6.82754
P09215	P09215	2	2	Protein kinase C delta type;Protein kinase C delta type regulatory subunit;Protein kinase C delta type catalytic subunit	Prkcd	1	2	2	2	3	3	77.519	0.0060934	4.1726		1.13281	0.751572		7425.91	58391.4	9829.64	64338.7	6355	60478.3	56115.8	35628.6		3.87075	4.76635	3.99254	4.80847	3.80312	4.7816	4.74909	4.5518
Q62824	Q62824	2	2	Exocyst complex component 4	Exoc4	1	2	2	2	2.7	2.7	110.55	0.0080053	3.9453		1.13937	0.751964		10607.2	8691.87	11831.1	15213.7	20235.5	6952.69	12456.1	13158.4		4.0256	3.93911	4.07302	4.18223	4.30611	3.84215	4.09538	4.1192
P23928	P23928	10	10	Alpha-crystallin B chain	Cryab	1	10	10	10	62.9	62.9	20.089	0	200.71		1.05357	0.753332		3.68697e+06	6.13787e+06	5.43803e+06	4.51097e+06	5.56372e+06	3.75044e+06	6.38723e+06	5.1317e+06		6.56667	6.78802	6.73544	6.65427	6.74537	6.57408	6.80531	6.71026
Q62812	Q62812	125	109	Myosin-9	Myh9	1	125	125	109	57.3	48.5	226.34	0	323.31		0.986826	0.75597		1.01925e+07	1.17712e+07	9.07869e+06	1.11054e+07	1.46687e+07	5.17915e+06	1.07466e+07	1.09981e+07		7.00828	7.07082	6.95802	7.04553	7.16639	6.71426	7.03127	7.04132
Q3MIE4	Q3MIE4	14	14	Synaptic vesicle membrane protein VAT-1 homolog	Vat1	1	14	14	14	53.5	53.5	43.118	0	200.53		1.04355	0.757414		3.59674e+06	2.51048e+06	3.2821e+06	3.07016e+06	2.77729e+06	3.11129e+06	4.172e+06	2.94147e+06		6.55591	6.39976	6.51615	6.48716	6.44362	6.49294	6.62034	6.46856
Q9R1T1	Q9R1T1	4	4	Barrier-to-autointegration factor;Barrier-to-autointegration factor, N-terminally processed	Banf1	1	4	4	4	56.2	56.2	10.044	0	49.046		1.00743	0.757895		1.7548e+06	2.02673e+06	2.01319e+06	2.03754e+06	3.31697e+06	1.18158e+06	1.32373e+06	2.06815e+06		6.24423	6.3068	6.30388	6.30911	6.52074	6.07246	6.1218	6.31558
Q9Z336	Q9Z336	2	2	Dynein light chain Tctex-type 1	Dynlt1	1	2	2	2	24.8	24.8	12.452	0	22.11		1.93322	0.758901		723812	1.15128e+06	58290.8	1882.08	1.12198e+06	3690.45	2.48874e+06	126879		5.85963	6.06118	4.7656	3.27464	6.04999	3.56708	6.39598	5.10339
P52759	P52759	6	6	Ribonuclease UK114	Hrsp12	1	6	6	6	67.9	67.9	14.303	0	29.503		0.957966	0.759082		907685	933182	935040	1.44138e+06	790752	1.52032e+06	847004	881939		5.95794	5.96997	5.97083	6.15878	5.89804	6.18194	5.92789	5.94544
P86172	P86172	2	2	NmrA-like family domain-containing protein 1	Nmral1	1	2	2	2	16	16	16.901	0.0035336	4.9728		0.975328	0.759498		97994.8	90046.2	114627	110593	62336.7	104296	118056	118377		4.9912	4.95447	5.05929	5.04373	4.79474	5.01827	5.07209	5.07327
P62161;Q5U206	P62161	13;5	13;5	Calmodulin	Calm1	2	13	13	13	60.4	60.4	16.837	0	323.31		1.06138	0.760558		4.25757e+07	4.5096e+07	5.71537e+07	3.88917e+07	4.24171e+07	4.23533e+07	6.83588e+07	4.18637e+07		7.62916	7.65414	7.75704	7.58986	7.62754	7.62689	7.83479	7.62184
P49134	P49134	18	18	Integrin beta-1	Itgb1	1	18	18	18	27.2	27.2	88.494	0	322.05		0.946136	0.760862		2.46137e+06	3.22307e+06	1.84451e+06	2.85167e+06	3.20322e+06	2.26629e+06	2.08789e+06	2.26407e+06		6.39118	6.50827	6.26588	6.4551	6.50559	6.35532	6.31971	6.35489
Q5XIH7	Q5XIH7	14	14	Prohibitin-2	Phb2	1	14	14	14	51.5	51.5	33.312	0	281.5		1.01723	0.761177		2.57662e+06	2.60302e+06	2.92527e+06	2.96407e+06	2.60369e+06	3.11997e+06	2.73879e+06	2.79723e+06		6.41105	6.41548	6.46617	6.47189	6.41559	6.49415	6.43756	6.44673
P06761	P06761	39	37	78 kDa glucose-regulated protein	Hspa5	1	39	39	37	56.1	54.4	72.346	0	323.31		1.04016	0.761255		2.50978e+07	2.5832e+07	2.30676e+07	2.7649e+07	3.04919e+07	2.93953e+07	2.07757e+07	2.5066e+07		7.39964	7.41216	7.363	7.44168	7.48418	7.46828	7.31756	7.39908
P47853	P47853	5	5	Biglycan	Bgn	1	5	5	5	20.1	20.1	41.706	0	17.301		0.973431	0.762767		247491	268407	208422	270326	281942	156428	259736	270114		5.39356	5.42879	5.31894	5.43189	5.45016	5.19431	5.41453	5.43155
P35171	P35171	2	2	Cytochrome c oxidase subunit 7A2, mitochondrial	Cox7a2	1	2	2	2	27.7	27.7	9.3529	0	8.795		1.2307	0.765242		1.26905e+06	711404	457981	614525	1.86362e+06	776110	392143	725420		6.10348	5.85212	5.66085	5.78854	6.27036	5.88992	5.59344	5.86059
Q62636	Q62636	10	3	Ras-related protein Rap-1b	Rap1b	1	10	10	3	47.3	15.2	20.798	0	93.124		2.2702	0.765382		68596.4	154848	102756	171944	976598	13688	48120.4	92481.5		4.8363	5.18991	5.01181	5.23539	5.98972	4.13634	4.68233	4.96605
Q566C7	Q566C7	3	3	Diphosphoinositol polyphosphate phosphohydrolase 1	Nudt3	1	3	3	3	23.8	23.8	19.095	0	7.4203		0.908817	0.765772		40559.4	426968	249129	179105	224827	127233	265354	196669		4.60809	5.6304	5.39642	5.25311	5.35185	5.1046	5.42383	5.29374
CON__P41361	CON__P41361	3	3			1	3	3	3	6.9	6.9	52.347	0	7.7447		0.743636	0.766794		22352.9	5829.07	610.5	11180.2	9334.29	6632.27	4012.68	9745.93		4.34933	3.7656	2.78569	4.04845	3.97008	3.82166	3.60343	3.98882
Q5BJX1	Q5BJX1	2	2	39S ribosomal protein L41, mitochondrial	Mrpl41	1	2	2	2	19.4	19.4	15.192	0.0041209	4.4474		1.01437	0.767188		2.5182e+06	1.35383e+06	4.13578e+06	1.87517e+06	3.27536e+06	1.90417e+06	2.35746e+06	2.48801e+06		6.40109	6.13156	6.61656	6.27304	6.51526	6.27971	6.37244	6.39585
P25113;P16290	P25113	13;3	13;3	Phosphoglycerate mutase 1	Pgam1	2	13	13	13	69.7	69.7	28.832	0	293.34		0.969316	0.77001		8.02128e+06	5.5283e+06	6.94622e+06	7.27915e+06	6.9079e+06	6.59445e+06	4.68833e+06	8.73202e+06		6.90424	6.74259	6.84175	6.86208	6.83935	6.81918	6.67102	6.94111
Q99MZ4	Q99MZ4	2	2	Gamma-glutamyltransferase 7;Gamma-glutamyltransferase 7 heavy chain;Gamma-glutamyltransferase 7 light chain	Ggt7	1	2	2	2	3.9	3.9	70.382	0.0085695	3.8473		0.677229	0.77027		3.55999e+06	2.27418e+06	2.9193e+06	4510.78	158463	2.45322e+06	982490	2.33699e+06		6.55145	6.35682	6.46528	3.65425	5.19993	6.38974	5.99233	6.36866
P62243	P62243	10	10	40S ribosomal protein S8	Rps8	1	10	10	10	50	50	24.205	0	323.31		1.03217	0.770457		1.2943e+07	1.42418e+07	1.60498e+07	1.39943e+07	1.675e+07	1.24539e+07	1.64783e+07	1.3388e+07		7.11204	7.15356	7.20547	7.14595	7.22402	7.09531	7.21691	7.12671
P62919	P62919	9	9	60S ribosomal protein L8	Rpl8	1	9	9	9	31.5	31.5	28.024	0	82.607		0.952997	0.771639		4.75594e+06	5.96267e+06	8.05385e+06	7.23938e+06	6.39195e+06	7.21646e+06	4.02289e+06	7.15792e+06		6.67724	6.77544	6.906	6.8597	6.80563	6.85832	6.60454	6.85479
P61972	P61972	5	5	Nuclear transport factor 2	Nutf2	1	5	5	5	69.3	69.3	14.478	0	71.346		0.98005	0.772544		3.66576e+06	1.91206e+06	1.73778e+06	1.96384e+06	4.36602e+06	1.99554e+06	1.4884e+06	1.24436e+06		6.56416	6.2815	6.24	6.29311	6.64009	6.30006	6.17272	6.09495
Q920A6	Q920A6	7	7	Retinoid-inducible serine carboxypeptidase	Scpep1	1	7	7	7	17.9	17.9	51.174	0	58.978		1.07483	0.773329		1.09464e+06	2.47114e+06	2.07647e+06	1.50356e+06	1.13351e+06	2.35746e+06	1.76878e+06	2.42076e+06		6.03927	6.3929	6.31733	6.17712	6.05443	6.37244	6.24768	6.38395
CON__P12763;P24090	CON__P12763	12;1	12;1			2	12	12	12	43.2	43.2	38.418	0	284.87		0.940954	0.774075		1.13922e+07	1.23842e+07	6.58741e+06	9.74216e+06	9.45651e+06	1.26081e+07	7086213	8.58701e+06		7.05661	7.09287	6.81871	6.98866	6.97573	7.10065	6.85041	6.93384
P84092	P84092	5	5	AP-2 complex subunit mu	Ap2m1	1	5	5	5	13.3	13.3	49.654	0	18.56		1.03041	0.774211		293156	244270	308868	372293	88824	394216	395738	376864		5.4671	5.38787	5.48977	5.57088	4.94853	5.59573	5.59741	5.57618
O35547	O35547	4	4	Long-chain-fatty-acid--CoA ligase 4	Acsl4	1	5	4	4	11.6	10	74.326	0	12.278		0.959705	0.774297		38140.6	48190.6	33458.9	60227.7	67831.1	39993.2	30337.9	34601.8		4.58139	4.68296	4.52451	4.7798	4.83143	4.60199	4.48198	4.5391
P41562;P56574	P41562	16;1	16;1	Isocitrate dehydrogenase [NADP] cytoplasmic	Idh1	2	16	16	16	42.5	42.5	46.734	0	82.068		0.960631	0.775105		1.09665e+06	1.61284e+06	1.40822e+06	1.65096e+06	1.47097e+06	1.28142e+06	1.16091e+06	1.62826e+06		6.04007	6.20759	6.14867	6.21774	6.1676	6.10769	6.0648	6.21172
Q07984	Q07984	5	5	Translocon-associated protein subunit delta	Ssr4	1	5	5	5	36.4	36.4	18.979	0	102.33		0.995632	0.77744		3.26312e+06	6.48887e+06	9.89751e+06	5.49325e+06	5.78196e+06	5.81472e+06	6.78777e+06	6.64848e+06		6.51363	6.81217	6.99553	6.73983	6.76208	6.76453	6.83173	6.82272
P05943	P05943	3	3	Protein S100-A10	S100a10	1	3	3	3	35.8	35.8	11.075	0	108.81		1.19696	0.778604		2.25198e+07	1.54912e+07	3.62347e+07	1.83734e+07	1.60561e+07	2.7973e+07	5.19239e+07	1.49088e+07		7.35256	7.19009	7.55912	7.26419	7.20564	7.44674	7.71537	7.17344
Q6IMX7	Q6IMX7	3	3	Hsp70-binding protein 1	Hspbp1	1	3	3	3	9	9	39.19	0	9.1553		0.946977	0.779019		56290.1	29709.2	60382.2	60158.7	69703.7	57173.6	43410	25301.4		4.75043	4.47289	4.78091	4.7793	4.84326	4.7572	4.63759	4.40314
P29315	P29315	19	19	Ribonuclease inhibitor	Rnh1	1	19	19	19	64.9	64.9	49.974	0	323.31		0.978867	0.780097		3.03401e+06	3.82516e+06	3.15114e+06	3.02348e+06	4.18198e+06	3.42981e+06	2.32984e+06	2.81672e+06		6.48202	6.58265	6.49847	6.48051	6.62138	6.53527	6.36733	6.44974
P04785	P04785	30	30	Protein disulfide-isomerase	P4hb	1	30	30	30	65	65	56.951	0	323.31		1.04422	0.780386		2.68646e+07	2.67562e+07	2.35452e+07	2.54695e+07	2.38674e+07	2.42658e+07	3.52999e+07	2.37413e+07		7.42918	7.42742	7.3719	7.40602	7.3778	7.38499	7.54777	7.37551
Q5XI01	Q5XI01	3	3	La-related protein 7	Larp7	1	3	3	3	6.5	6.5	64.949	0	8.9103		0.856416	0.783311		22731	2197.32	52182	43585.6	9413.21	30657.8	26791.3	36503.6		4.35662	3.34189	4.71752	4.63934	3.97374	4.48654	4.42799	4.56234
Q66H94	Q66H94	11	11	Peptidyl-prolyl cis-trans isomerase FKBP9	Fkbp9	1	11	11	11	19.5	19.5	63.126	0	33.729		1.10556	0.785009		803228	598959	671914	736072	453774	999443	987471	666128		5.90484	5.7774	5.82731	5.86692	5.65684	5.99976	5.99452	5.82356
P42676	P42676	5	5	Neurolysin, mitochondrial	Nln	1	5	5	5	9.7	9.7	80.253	0	15.762		0.981623	0.785257		108489	105660	88778.5	105924	114095	100324	93079.7	93838.8		5.03539	5.02391	4.94831	5.02499	5.05727	5.00141	4.96886	4.97238
P85125	P85125	14	14	Polymerase I and transcript release factor	Ptrf	1	14	14	14	42.3	42.3	43.908	0	323.31		1.05292	0.785758		6.96871e+06	7.1023e+06	6.07736e+06	9.14733e+06	7.59981e+06	9.07421e+06	5.35478e+06	8.81721e+06		6.84315	6.8514	6.78372	6.96129	6.8808	6.95781	6.72874	6.94533
Q7TQ16	Q7TQ16	3	3	Cytochrome b-c1 complex subunit 8	Uqcrq	1	3	3	3	26.8	26.8	9.8492	0	13.917		0.939814	0.785884		1.66127e+06	1.69089e+06	991063	1.12063e+06	1.07706e+06	1.60229e+06	1.22624e+06	1.22941e+06		6.22044	6.22811	5.9961	6.04946	6.03224	6.20474	6.08858	6.0897
Q63450	Q63450	3	3	Calcium/calmodulin-dependent protein kinase type 1	Camk1	1	3	3	3	10.2	10.2	41.638	0.00074349	6.1845		0.988191	0.786462		107973	116618	131093	128483	132089	116403	70592	159365		5.03331	5.06677	5.11758	5.10885	5.12087	5.06596	4.84876	5.20239
Q63347	Q63347	16	16	26S protease regulatory subunit 7	Psmc2	1	16	16	16	41.3	41.3	48.574	0	58.295		1.10687	0.787248		791307	871264	977852	970694	1.46896e+06	1.00197e+06	591745	934374		5.89835	5.94015	5.99027	5.98708	6.16701	6.00085	5.77213	5.97052
Q63228	Q63228	4	4	Glia maturation factor beta	Gmfb	1	4	4	4	38.7	38.7	16.736	0	97.21		0.95412	0.789991		2.08231e+06	3.38023e+06	2.27628e+06	2.29623e+06	2.30662e+06	2.58528e+06	1.96272e+06	2.72002e+06		6.31855	6.52895	6.35722	6.36102	6.36298	6.41251	6.29286	6.43457
O35814	O35814	18	18	Stress-induced-phosphoprotein 1	Stip1	1	18	18	18	36.8	36.8	62.569	0	144.86		0.984667	0.790801		1.12182e+06	1.21204e+06	1.12265e+06	1.29143e+06	793329	1.42657e+06	1.28477e+06	1.17045e+06		6.04992	6.08352	6.05024	6.11107	5.89945	6.15429	6.10883	6.06835
Q6MG60	Q6MG60	3	3	N(G),N(G)-dimethylarginine dimethylaminohydrolase 2	Ddah2	1	4	3	3	17.5	14.7	29.688	0	8.8261		0.913677	0.790961		139043	103125	60137.9	142114	106132	126438	61058	112427		5.14315	5.01336	4.77915	5.15264	5.02585	5.10188	4.78574	5.05087
P11442	P11442	78	78	Clathrin heavy chain 1	Cltc	1	78	78	78	55.7	55.7	191.6	0	323.31		0.990709	0.791782		4.1204e+06	5.06859e+06	4.1385e+06	5.17425e+06	6.3607e+06	2.55463e+06	5.16718e+06	4.24731e+06		6.61494	6.70489	6.61684	6.71385	6.8035	6.40733	6.71325	6.62811
Q9EPJ0	Q9EPJ0	2	2	Nuclear ubiquitous casein and cyclin-dependent kinase substrate 1	Nucks1	1	2	2	2	11.9	11.9	27.14	0.0021866	5.6572		1.23151	0.792096		265215	537169	254649	351484	31621.3	564616	473564	664804		5.4236	5.73011	5.40594	5.54591	4.49998	5.75175	5.67538	5.82269
P18614	P18614	5	5	Integrin alpha-1	Itga1	1	5	5	5	5.4	5.4	130.81	0	18.644		0.973554	0.793508		55895.2	87011.9	65468.9	85413.8	61768.5	41830.7	93352.8	89068		4.74737	4.93958	4.81603	4.93153	4.79077	4.6215	4.97013	4.94972
Q68FX0	Q68FX0	4	4	Isocitrate dehydrogenase [NAD] subunit beta, mitochondrial	Idh3B	1	4	4	4	11.2	11.2	42.353	0	12.379		1.06417	0.793808		130764	129464	149148	215631	194516	167267	103480	199847		5.11649	5.11215	5.17362	5.33371	5.28896	5.22341	5.01486	5.3007
P23358	P23358	7	7	60S ribosomal protein L12	Rpl12	1	7	7	7	59.4	59.4	17.845	0	323.31		0.972069	0.794897		1.693e+07	2.43779e+07	2.21808e+07	2.44074e+07	2.20652e+07	1.98863e+07	1.52563e+07	2.82333e+07		7.22866	7.387	7.34598	7.38752	7.34371	7.29855	7.18345	7.45076
B5DF51	B5DF51	2	2	Membrane magnesium transporter 1	Mmgt1	1	2	2	2	26.7	26.7	14.677	0	9.0785		1.04479	0.795443		648008	923534	696551	355142	494368	537852	875091	833419		5.81158	5.96545	5.84295	5.5504	5.69405	5.73066	5.94205	5.92086
F1LP64	F1LP64	13	13	E3 ubiquitin-protein ligase TRIP12	Trip12	1	13	13	13	8.5	8.5	223.93	0	35.174		0.971239	0.795788		48196.3	61339.9	49056.4	69968.5	62550.4	34573.1	66158.3	58705.7		4.68301	4.78774	4.6907	4.8449	4.79623	4.53874	4.82058	4.76868
Q5EIC4	Q5EIC4	3	3	Interferon regulatory factor 2-binding protein-like	Irf2bpl	1	3	3	3	5.1	5.1	81.495	0	9.5201		0.985378	0.795906		65278.9	59353.3	160375	36841	182330	41115.1	25471.2	68225.8		4.81477	4.77344	5.20514	4.56633	5.26086	4.614	4.40605	4.83395
Q9Z2Q1	Q9Z2Q1	28	28	Protein transport protein Sec31A	Sec31a	1	28	28	28	29.4	29.4	135.27	0	190.04		0.979603	0.795926		730469	744206	747412	913258	687926	632290	871479	879697		5.8636	5.87169	5.87356	5.96059	5.83754	5.80092	5.94026	5.94433
B1H267	B1H267	4	4	Sorting nexin-5	Snx5	1	4	4	4	12.9	12.9	46.793	0	22.093		0.969941	0.79687		97745.2	103600	86558.1	129310	85481.5	126273	110926	81992		4.9901	5.01536	4.93731	5.11163	4.93187	5.10131	5.04503	4.91377
B2RZ37	B2RZ37	7	7	Receptor expression-enhancing protein 5	Reep5	1	7	7	7	20.6	20.6	21.431	0	85.99		0.96735	0.798213		9.21992e+06	9.44591e+06	6.43482e+06	6.77195e+06	7.87205e+06	9.78415e+06	4.99935e+06	8.17641e+06		6.96473	6.97524	6.80854	6.83071	6.89609	6.99052	6.69891	6.91256
Q63413	Q63413	14	7	Spliceosome RNA helicase Ddx39b	Ddx39b	1	14	14	7	46.3	25	49.035	0	270.77		1.04593	0.798942		1.6211e+06	1.85979e+06	1.63896e+06	2.43086e+06	1.494e+06	2.50801e+06	1.74514e+06	2.15036e+06		6.20981	6.26946	6.21457	6.38576	6.17435	6.39933	6.24183	6.33251
Q8K5B3	Q8K5B3	2	2	Multiple coagulation factor deficiency protein 2 homolog	Mcfd2	1	2	2	2	35.9	35.9	16.148	0	12.95		0.986482	0.799519		367294	391380	401755	338886	406033	251343	354531	467139		5.56501	5.5926	5.60396	5.53005	5.60856	5.40027	5.54965	5.66945
P51635	P51635	15	15	Alcohol dehydrogenase [NADP(+)]	Akr1a1	1	15	15	15	55.1	55.1	36.505	0	323.31		0.976679	0.799887		2.41656e+06	3.2083e+06	2.99122e+06	2.66438e+06	2.79802e+06	2.92768e+06	2.306e+06	2.98568e+06		6.3832	6.50627	6.47585	6.4256	6.44685	6.46652	6.36286	6.47504
Q5PQJ6	Q5PQJ6	2	2	Pyrroline-5-carboxylate reductase 3	Pycrl	1	2	2	2	12.4	12.4	28.878	0	7.5831		0.93476	0.802127		386435	197906	218671	178170	131840	318389	228208	238734		5.58708	5.29646	5.33979	5.25084	5.12005	5.50296	5.35833	5.37791
Q09073	Q09073	5	5	ADP/ATP translocase 2;ADP/ATP translocase 2, N-terminally processed	Slc25a5	1	12	5	5	47.3	17.4	32.901	0	20.794		1.03469	0.803386		2.33633e+06	2.12659e+06	1.90233e+06	2.55884e+06	2.83286e+06	1.88664e+06	2.41955e+06	2.09464e+06		6.36853	6.32768	6.27929	6.40804	6.45223	6.27569	6.38373	6.32111
O08628	O08628	5	5	Procollagen C-endopeptidase enhancer 1	Pcolce	1	5	5	5	18.4	18.4	50.184	0	16.098		0.775721	0.80488		32173.3	102981	105111	212370	55574	131713	65216	98615.7		4.5075	5.01276	5.02165	5.32709	4.74487	5.11963	4.81435	4.99395
Q63797	Q63797	14	14	Proteasome activator complex subunit 1	Psme1	1	14	14	14	56.6	56.6	28.577	0	142.43		0.96466	0.805594		2.92187e+06	3.58241e+06	2.4732e+06	2.32811e+06	3.19063e+06	2.22945e+06	3114864	2.37109e+06		6.46566	6.55417	6.39326	6.367	6.50388	6.3482	6.49344	6.37495
Q4V7C7	Q4V7C7	16	16	Actin-related protein 3	Actr3	1	16	16	16	48.8	48.8	47.357	0	255.75		1.03703	0.805888		2.74941e+06	2.59943e+06	3.00799e+06	3.12243e+06	2.26133e+06	3.26689e+06	2.92842e+06	3.4477e+06		6.43924	6.41488	6.47828	6.49449	6.35436	6.51414	6.46663	6.53753
O35217	O35217	3	3	Multiple inositol polyphosphate phosphatase 1	Minpp1	1	3	3	3	9.1	9.1	54.589	0	7.2911		0.869728	0.807106		111420	11573.5	119305	89731	71972.7	48662.3	85332	82808.5		5.04696	4.06346	5.07666	4.95294	4.85717	4.68719	4.93111	4.91807
Q5U216	Q5U216	5	5	ATP-dependent RNA helicase DDX39A	Ddx39a	1	12	5	5	37.2	15.9	49.109	0	19.859		0.995612	0.809298		381111	307626	338173	370895	234085	453871	259684	444032		5.58105	5.48802	5.52914	5.56925	5.36937	5.65693	5.41445	5.64741
P54921	P54921	9	9	Alpha-soluble NSF attachment protein	Napa	1	9	9	9	45.4	45.4	33.192	0	31.465		1.04443	0.810078		477251	315500	396621	435734	408243	464672	518502	305886		5.67875	5.499	5.59838	5.63922	5.61092	5.66715	5.71475	5.48556
O35820	O35820	3	3	2-deoxynucleoside 5-phosphate N-hydrolase 1	Dnph1	1	3	3	3	16.6	16.6	17.781	0	8.3902		0.915399	0.811054		327435	220508	274445	640765	384602	337636	469100	148031		5.51512	5.34342	5.43846	5.8067	5.58501	5.52845	5.67127	5.17035
Q3SWU3	Q3SWU3	4	4	Heterogeneous nuclear ribonucleoprotein D-like	Hnrnpdl	1	5	4	4	18	15.5	35.294	0	17.049		1.08147	0.811585		1.40132e+06	1.17164e+06	1.17541e+06	1.16661e+06	1.23196e+06	1.63168e+06	809873	1.64188e+06		6.14654	6.0688	6.07019	6.06693	6.0906	6.21263	5.90842	6.21534
P18445	P18445	7	7	60S ribosomal protein L27a	Rpl27a	1	7	7	7	38.5	38.5	16.618	0	70.511		1.02785	0.812408		1.0283e+07	1.07274e+07	8.65622e+06	9.67912e+06	9.16993e+06	8.95786e+06	9.86982e+06	1.24437e+07		7.01212	7.03049	6.93733	6.98584	6.96237	6.9522	6.99431	7.09495
Q9JJ22	Q9JJ22	14	14	Endoplasmic reticulum aminopeptidase 1	Erap1	1	14	14	14	15.7	15.7	106.42	0	50.591		0.965175	0.813433		203871	261518	208284	338062	344699	246895	173484	211424		5.30936	5.4175	5.31866	5.529	5.53744	5.39251	5.23926	5.32515
Q91Y78	Q91Y78	2	2	Ubiquitin carboxyl-terminal hydrolase isozyme L3	Uchl3	1	2	2	2	13	13	26.123	0	9.7144		1.60548	0.814623		120794	5242.9	195380	21496.4	368081	4538.45	175926	1996.18		5.08205	3.71957	5.29088	4.33237	5.56594	3.65691	5.24533	3.3002
P97700	P97700	8	8	Mitochondrial 2-oxoglutarate/malate carrier protein	Slc25a11	1	8	8	8	27.7	27.7	34.133	0	31.379		1.05304	0.816476		809044	314676	609562	828036	924450	573572	404241	794898		5.90797	5.49786	5.78502	5.91805	5.96588	5.75859	5.60664	5.90031
P55770	P55770	8	8	NHP2-like protein 1;NHP2-like protein 1, N-terminally processed	Nhp2l1	1	8	8	8	53.1	53.1	14.173	0	56.732		0.971692	0.817545		4.31324e+06	4.01169e+06	2.87891e+06	3.92804e+06	2.84648e+06	4.11667e+06	3.29689e+06	4.44347e+06		6.6348	6.60333	6.45923	6.59418	6.45431	6.61455	6.5181	6.64772
O08838	O08838	3	3	Amphiphysin	Amph	1	3	3	3	7.5	7.5	74.877	0	12.442		1.03913	0.820253		74806.9	87328.6	76568.1	76781.4	80056.6	105782	65730.7	76260.5		4.87394	4.94116	4.88405	4.88526	4.9034	5.02441	4.81777	4.8823
Q9WUC8	Q9WUC8	2	2	Pleiotropic regulator 1	Plrg1	1	2	2	2	6	6	57.188	0	6.912		0.748478	0.820754		35736.6	26796.3	33940	126636	33128.8	45599.4	47024	41240.2		4.55311	4.42808	4.53071	5.10256	4.52021	4.65896	4.67232	4.61532
Q9QZR6	Q9QZR6	4	4	Septin-9	2009-09-01	1	4	4	4	6.6	6.6	63.791	0	10.451		1.04878	0.821225		41218	57154.8	27786.3	54583.1	32558	62108	55704.4	39189.2		4.61509	4.75705	4.44383	4.73706	4.51266	4.79315	4.74589	4.59317
Q9JLZ1	Q9JLZ1	9	9	Glutaredoxin-3	Glrx3	1	9	9	9	32.9	32.9	37.849	0	84.286		0.864477	0.821268		1.07041e+06	343490	1.06626e+06	1.00474e+06	613003	818651	603509	977464		6.02955	5.53591	6.02786	6.00206	5.78746	5.9131	5.78068	5.9901
Q64119	Q64119	9	8	Myosin light polypeptide 6	Myl6	1	9	9	8	60.3	55	16.975	0	323.31		1.03568	0.822331		4.85003e+07	4.452e+07	4.28554e+07	3.71143e+07	8.2634e+07	3.39432e+07	2.84935e+07	3.40921e+07		7.68574	7.64856	7.63201	7.56954	7.91716	7.53075	7.45475	7.53265
P62832	P62832	6	6	60S ribosomal protein L23	Rpl23	1	6	6	6	56.4	56.4	14.865	0	140.43		1.01011	0.822579		6.01845e+06	9.07877e+06	6.52432e+06	6.63117e+06	7.0658e+06	6.71428e+06	7.17571e+06	7.58259e+06		6.77948	6.95803	6.81454	6.82159	6.84916	6.827	6.85586	6.87982
P07943	P07943	13	13	Aldose reductase	Akr1b1	1	13	13	13	47.5	47.5	35.797	0	132.42		1.11741	0.824474		3.08551e+06	2.64743e+06	2.94829e+06	3.93941e+06	1.70712e+06	4.4731e+06	4.36191e+06	3.56029e+06		6.48933	6.42283	6.46957	6.59543	6.23226	6.65061	6.63968	6.55149
P63100	P63100	7	7	Calcineurin subunit B type 1	Ppp3r1	1	7	7	7	51.8	51.8	19.3	0	32.687		1.02968	0.825224		773464	1.17844e+06	1.82252e+06	1.61735e+06	1.05088e+06	1.19425e+06	1.93714e+06	1.36954e+06		5.88844	6.07131	6.26067	6.2088	6.02155	6.07709	6.28716	6.13657
P04550	P04550	3	3	Parathymosin	Ptms	1	3	3	3	22.5	22.5	11.559	0	23.006		0.914851	0.833409		1.91197e+07	2.59983e+07	1.28038e+07	3.24749e+07	1.89676e+07	2.31519e+07	1.49444e+07	2.56357e+07		7.28148	7.41495	7.10734	7.51155	7.27801	7.36459	7.17448	7.40885
P62914	P62914	12	12	60S ribosomal protein L11	Rpl11	1	12	12	12	61.8	61.8	20.252	0	163.43		0.96975	0.833663		1.06702e+07	1.89564e+07	1.46882e+07	1.34338e+07	1.25263e+07	1.07407e+07	1.2495e+07	2.02397e+07		7.02817	7.27776	7.16697	7.1282	7.09782	7.03103	7.09674	7.3062
Q07009	Q07009	20	20	Calpain-2 catalytic subunit	Capn2	1	20	20	20	29.1	29.1	79.918	0	190.6		1.02292	0.834342		1.27597e+06	1.5301e+06	1.54693e+06	1.58983e+06	1.38328e+06	1.8321e+06	1.34446e+06	1.51919e+06		6.10584	6.18472	6.18947	6.20135	6.14091	6.26295	6.12855	6.18161
CON__P35527	CON__P35527	9	9			1	10	9	9	26.2	25	62.129	0	43.075		0.575796	0.835352		321400	44317.1	562134	3847.84	172163	62437.5	2478.64	299389		5.50705	4.64657	5.74984	3.58522	5.23594	4.79545	3.39421	5.47624
P54319	P54319	15	15	Phospholipase A-2-activating protein	Plaa	1	15	15	15	27.3	27.3	87.083	0	43.184		1.03131	0.835548		106754	75262.3	149575	171550	81592.5	143664	146594	147044		5.02838	4.87658	5.17486	5.23439	4.91165	5.15735	5.16612	5.16745
P97526	P97526	3	3	Neurofibromin	Nf1	1	3	3	3	1.3	1.3	317.08	0	6.6711		0.971036	0.837105		122915	177857	93915.8	136471	73971.4	126067	146473	169262		5.0896	5.25007	4.97274	5.13504	4.86906	5.1006	5.16576	5.22856
Q68FW9	Q68FW9	3	3	COP9 signalosome complex subunit 3	Cops3	1	3	3	3	13.2	13.2	47.859	0	30.729		0.98951	0.839415		253629	223179	234009	181986	207240	281364	142167	252666		5.4042	5.34865	5.36923	5.26004	5.31647	5.44927	5.1528	5.40255
CON__P35527	CON__P35527	9	9			1	10	9	9	26.2	25	62.129	0	43.075		1.41447	0.845959		44701.2	16541.4	58797.7	28818.4	2815.93	85360.9	27185.2	95193.7		4.65032	4.21857	4.76936	4.45967	3.44962	4.93126	4.43433	4.97861
P04905	P04905	4	2	Glutathione S-transferase Mu 1	Gstm1	1	6	4	2	25.7	11.5	25.914	0	54.097		0.833451	0.846456		338707	1.02393e+06	188916	311035	609967	482280	303487	156644		5.52982	6.01027	5.27627	5.49281	5.78531	5.6833	5.48214	5.19491
Q8K1Q0	Q8K1Q0	12	12	Glycylpeptide N-tetradecanoyltransferase 1	Nmt1	1	12	12	12	26.2	26.2	56.86	0	50.695		0.95558	0.847754		768516	528958	538691	926770	469198	747576	634732	788699		5.88565	5.72342	5.73134	5.96697	5.67136	5.87366	5.80259	5.89691
Q8K3F3	Q8K3F3	3	3	Protein phosphatase 1 regulatory subunit 14B	Ppp1r14b	1	3	3	3	48.3	48.3	15.957	0	20.559		1.06661	0.847891		431340	789508	1.11896e+06	746126	695810	451870	969089	1.17471e+06		5.63482	5.89736	6.04881	5.87281	5.84249	5.65501	5.98636	6.06993
Q6AYS7;Q6PTT0	Q6AYS7	6;2	6;2	Aminoacylase-1A	Acy1a	2	6	6	6	18.6	18.6	45.804	0	16.58		1.02404	0.85		139334	46436	187174	148214	86762.2	211569	91289	144064		5.14406	4.66685	5.27225	5.17089	4.93833	5.32545	4.96042	5.15856
A0JPM9	A0JPM9	8	8	Eukaryotic translation initiation factor 3 subunit J	Eif3j	1	8	8	8	29	29	29.187	0	30.29		0.979503	0.850124		532036	697503	540817	679560	492277	608143	676212	623067		5.72594	5.84355	5.73305	5.83223	5.69221	5.78401	5.83008	5.79453
A1L1J9	A1L1J9	4	4	Lipase maturation factor 2	Lmf2	1	4	4	4	8.5	8.5	80.253	0	21.98		0.940413	0.851033		152097	273084	165760	294548	239029	141078	242223	210395		5.18212	5.4363	5.21948	5.46916	5.37845	5.14946	5.38422	5.32304
Q5PQV5	Q5PQV5	2	2	Trophoblast glycoprotein	Tpbg	1	2	2	2	5.6	5.6	46.508	0.0021692	5.513		1.12696	0.852015		4479.4	45815.1	49617.6	68955.5	71740.3	60656.6	56781.7	1128.13		3.65122	4.66101	4.69564	4.83857	4.85576	4.78288	4.75421	3.05236
Q5XI32	Q5XI32	8	8	F-actin-capping protein subunit beta	Capzb	1	8	8	8	30.1	30.1	30.628	0	90.209		1.04702	0.85304		1.91032e+06	1.88617e+06	2.42097e+06	2.01384e+06	1.7615e+06	2.40358e+06	2.80708e+06	1.64615e+06		6.28111	6.27558	6.38399	6.30403	6.24588	6.38086	6.44826	6.21647
Q2PQA9;P56536	Q2PQA9	18;2	14;1	Kinesin-1 heavy chain	Kif5b	2	18	18	14	22.3	17.2	109.53	0	73.104		0.967008	0.853202		128445	187616	157188	230241	125643	142408	209333	202895		5.10872	5.27327	5.19642	5.36218	5.09914	5.15353	5.32084	5.30727
Q9JMB5	Q9JMB5	3	3	Proteasomal ubiquitin receptor ADRM1	Adrm1	1	3	3	3	10.8	10.8	42.102	0	7.998		1.02202	0.855938		105667	198638	195884	264710	224832	177668	132101	247140		5.02394	5.29806	5.292	5.42277	5.35186	5.24961	5.12091	5.39294
CON__P12763;P24090	CON__P12763	12;1	12;1			2	12	12	12	43.2	43.2	38.418	0	284.87		0.939595	0.856199		1.59586e+06	485935	2.87588e+06	864267	661093	1.43183e+06	1.6571e+06	1.72025e+06		6.20299	5.68658	6.45877	5.93665	5.82026	6.15589	6.21935	6.23559
Q64303	Q64303	6	5	Serine/threonine-protein kinase PAK 2;PAK-2p27;PAK-2p34	Pak2	1	9	6	5	26.3	15.1	57.96	0	17.2		0.917748	0.856444		234917	236517	104093	260969	184029	231245	136872	215548		5.37091	5.37386	5.01742	5.41659	5.26489	5.36407	5.13632	5.33354
P15178	P15178	18	18	Aspartate--tRNA ligase, cytoplasmic	Dars	1	18	18	18	42.9	42.9	57.126	0	134.96		1.02383	0.857888		1.36429e+06	1.20076e+06	1.22222e+06	1.5113e+06	1.12237e+06	1.37496e+06	1.65039e+06	1.27711e+06		6.13491	6.07945	6.08715	6.17935	6.05014	6.13829	6.21759	6.10623
P97878	P97878	2	2	Exocyst complex component 5	Exoc5	1	2	2	2	3.8	3.8	81.736	0.0084746	3.7212		1.20064	0.858019		7861.2	13026.1	7033.17	17042.1	20847.7	12370	3884.55	16881.6		3.89549	4.11481	3.84715	4.23152	4.31906	4.09237	3.58934	4.22741
P11980	P11980	38	37	Pyruvate kinase PKM	Pkm	1	38	38	37	69.7	67.6	57.817	0	323.31		1.01455	0.858899		2.26013e+07	2.45932e+07	2.17814e+07	2.4575e+07	2.65976e+07	2.17144e+07	2.14248e+07	2.51751e+07		7.35413	7.39082	7.33809	7.39049	7.42484	7.33675	7.33092	7.40097
P02696	P02696	10	10	Retinol-binding protein 1	Rbp1	1	10	10	10	79.3	79.3	15.834	0	66.769		1.09879	0.859313		2.30485e+06	2.17827e+06	2.60394e+06	1.76664e+06	3.84899e+06	3.08129e+06	694073	2.10399e+06		6.36264	6.33811	6.41563	6.24715	6.58535	6.48873	5.84141	6.32304
P62738;P63269	P62738;P63269	8;7	1;1	Actin, aortic smooth muscle;Actin, gamma-enteric smooth muscle	Acta2;Actg2	2	20	8	1	62.3	2.9	42.009	0	126.71		0.465659	0.859435		1079.73	282887	588889	558357	114276	334787	214289	3105.74		3.03332	5.45161	5.77003	5.74691	5.05795	5.52477	5.331	3.49216
Q02356	Q02356	4	4	AMP deaminase 2	Ampd2	1	4	4	4	5	5	94.786	0	9.7934		0.976073	0.859543		29875	40975.5	33076.1	51255.4	22917.3	46943.1	41276.3	40332.3		4.47531	4.61252	4.51951	4.70974	4.36016	4.67157	4.6157	4.60565
Q62696	Q62696	4	4	Disks large homolog 1	Dlg1	1	4	4	4	7.7	7.7	100.57	0	11.31		1.04584	0.859835		28916.6	39615.4	35383.2	66162	69198.2	36953.3	41046.2	30675.3		4.46115	4.59786	4.5488	4.82061	4.8401	4.56765	4.61327	4.48679
P83883	P83883	6	6	60S ribosomal protein L36a	Rpl36a	1	6	6	6	44.3	44.3	12.441	0	76.684		1.02145	0.860778		1.23032e+07	1.21137e+07	7.78497e+06	1.6812e+07	1.27125e+07	1.40702e+07	8.59615e+06	1.46864e+07		7.09002	7.08328	6.89126	7.22562	7.10423	7.1483	6.9343	7.16691
P0C2C0	P0C2C0	3	3	39S ribosomal protein L22, mitochondrial	Mrpl22	1	3	3	3	18	18	24.039	0	6.9551		1.06123	0.861332		66664.3	106164	99635.3	49700.1	127082	84202.5	48374.1	82229.6		4.82389	5.02598	4.99841	4.69636	5.10408	4.92532	4.68461	4.91503
P70645	P70645	4	4	Bleomycin hydrolase	Blmh	1	4	4	4	10.8	10.8	52.322	0	15.089		1.08019	0.861559		211591	183934	199893	217328	256267	185615	134696	301343		5.3255	5.26466	5.3008	5.33712	5.40869	5.26861	5.12935	5.47906
P61959;Q5XIF4	P61959;Q5XIF4	2;1	2;1	Small ubiquitin-related modifier 2;Small ubiquitin-related modifier 3	Sumo2;Sumo3	2	2	2	2	23.2	23.2	10.871	0	22.618		1.02177	0.862842		1.26278e+07	1.06568e+07	9.22281e+06	1.07132e+07	9.20048e+06	1.34197e+07	1.04168e+07	1.11244e+07		7.10133	7.02763	6.96486	7.02992	6.96381	7.12774	7.01773	7.04628
P04182	P04182	15	15	Ornithine aminotransferase, mitochondrial	Oat	1	15	15	15	50.1	50.1	48.332	0	256.4		1.04027	0.862926		3.49799e+06	4.7858e+06	4.56825e+06	5.29642e+06	4.81747e+06	5.92049e+06	3.23775e+06	4.90357e+06		6.54382	6.67995	6.65975	6.72398	6.68282	6.77236	6.51024	6.69051
Q9QZ81	Q9QZ81	4	4	Protein argonaute-2	Ago2	1	4	4	4	5.7	5.7	97.317	0	14.929		1.01541	0.864177		31235.6	43367.4	37505.1	37589.4	39513.5	41429.9	39639	31422.7		4.49465	4.63716	4.57409	4.57507	4.59675	4.61731	4.59812	4.49724
P63004	P63004	9	9	Platelet-activating factor acetylhydrolase IB subunit alpha	Pafah1b1	1	9	9	9	26.3	26.3	46.67	0	35.195		0.981182	0.865108		516572	416695	601433	599505	387264	639346	547072	520361		5.71313	5.61982	5.77919	5.77779	5.58801	5.80574	5.73804	5.71631
Q9QYW3	Q9QYW3	2	2	MOB-like protein phocein	Mob4	1	2	2	2	10.2	10.2	26.032	0.0021505	5.304		0.58345	0.865713		169838	132414	170807	9089.15	47981.2	103948	67830	61550		5.23004	5.12193	5.2325	3.95852	4.68107	5.01682	4.83142	4.78923
Q569A6	Q569A6	2	2	ER lumen protein-retaining receptor 1	Kdelr1	1	3	2	2	19.8	14.6	24.546	0	41.227		1.06477	0.867613		236187	571948	1.72367e+06	939421	696314	241700	2.41867e+06	339382		5.37326	5.75736	6.23645	5.97286	5.84281	5.38328	6.38358	5.53069
Q68FX1	Q68FX1	2	2	Mannose-6-phosphate isomerase	Mpi	1	2	2	2	6.4	6.4	46.423	0.0097276	3.6334		1.01346	0.868489		44137.9	26295.7	61241.1	70709.9	44584.1	33918.2	66417	60189.2		4.64481	4.41989	4.78704	4.84948	4.64918	4.53043	4.82228	4.77952
Q9QUR2	Q9QUR2	2	2	Dynactin subunit 4	Dctn4	1	2	2	2	6.4	6.4	53.088	0.0042017	4.8541		0.984158	0.869389		12570.2	13362.2	12950.5	34723.1	17727.6	17257.7	11754	25700.6		4.09934	4.12588	4.11229	4.54062	4.24865	4.23698	4.07019	4.40994
Q5XI60	Q5XI60	1	1	Receptor expression-enhancing protein 6	Reep6	1	1	1	1	3.8	3.8	23.313	0.008	3.936		0.756381	0.870083		45496.5	1.0304e+06	1.21392e+06	906189	792611	51745.9	771764	801283		4.65798	6.01301	6.08419	5.95722	5.89906	4.71388	5.88748	5.90379
Q9Z269	Q9Z269	3	3	Vesicle-associated membrane protein-associated protein B	Vapb	1	4	3	3	27.2	22.2	26.916	0	11.769		1.01668	0.870307		459736	289322	311464	372875	430952	316387	310052	399921		5.66251	5.46138	5.49341	5.57156	5.63443	5.50022	5.49143	5.60197
Q63690	Q63690	4	4	Apoptosis regulator BAX	Bax	1	4	4	4	25.5	25.5	21.35	0	22.568		0.92157	0.871723		367590	743708	1.20129e+06	946292	772061	481350	1.1793e+06	570570		5.56536	5.8714	6.07965	5.97603	5.88765	5.68246	6.07163	5.75631
B2GV54	B2GV54	4	4	Neutral cholesterol ester hydrolase 1	Nceh1	1	4	4	4	16.4	16.4	45.821	0	16.444		1.04876	0.871936		199321	172494	252710	230361	241433	264818	249937	140383		5.29955	5.23677	5.40262	5.36241	5.3828	5.42295	5.39783	5.14731
P22985;Q5QE80;Q5QE79	P22985	12;1;1	12;1;1	Xanthine dehydrogenase/oxidase;Xanthine dehydrogenase;Xanthine oxidase	Xdh	3	12	12	12	14.8	14.8	146.24	0	89.116		1.0604	0.872076		101410	258746	142465	328539	220030	48054.1	419166	194110		5.00608	5.41287	5.15371	5.51659	5.34248	4.68173	5.62239	5.28805
Q9EPH2	Q9EPH2	2	2	MARCKS-related protein	Marcksl1	1	2	2	2	14.1	14.1	19.847	0.0041181	4.4459		1.13218	0.87292		132022	39651.6	69569.1	152573	11641.9	125943	161999	146286		5.12065	4.59826	4.84242	5.18348	4.06602	5.10017	5.20951	5.1652
P17074	P17074	11	11	40S ribosomal protein S19	Rps19	1	11	11	11	50.3	50.3	16.085	0	158.94		0.911538	0.873588		1.51787e+07	1.63355e+07	6.42605e+06	1.30021e+07	1.18528e+07	1.09966e+07	1.05196e+07	1.30668e+07		7.18124	7.21313	6.80794	7.11401	7.07382	7.04126	7.022	7.11617
D3ZBN0	D3ZBN0	7	7	Histone H1.5	Hist1h1b	1	8	7	7	30.6	26.6	22.649	0	47.056		1.00519	0.874059		6.17366e+06	7.61662e+06	8.15286e+06	7.61333e+06	5.5861e+06	9.24718e+06	9.66415e+06	5.21244e+06		6.79054	6.88176	6.91131	6.88157	6.74711	6.96601	6.98516	6.71704
Q5U1Z0	Q5U1Z0	3	3	Rab3 GTPase-activating protein non-catalytic subunit	Rab3gap2	1	3	3	3	3.2	3.2	154.43	0.0021802	5.6173		0.85266	0.87421		18268.1	10998	3104.35	6338.13	7983.66	11072.9	2929.67	11019		4.26169	4.04131	3.49197	3.80196	3.9022	4.04426	3.46682	4.04214
P68182	P68182	1	1	cAMP-dependent protein kinase catalytic subunit beta	Prkacb	1	2	1	1	6	3.4	40.707	0.0054608	4.3486		0.999855	0.874739		51242.3	39400.1	104543	42824.1	84285	64583	45098	44008.5		4.70963	4.5955	5.01929	4.63169	4.92575	4.81012	4.65416	4.64354
P62747	P62747	2	2	Rho-related GTP-binding protein RhoB	Rhob	1	4	2	2	23.5	10.2	22.123	0.0080107	3.9559		0.967509	0.87553		24707.7	77606.3	77458	86952.7	94569.5	19924.4	80779.6	62785.1		4.39283	4.8899	4.88907	4.93928	4.97575	4.29938	4.9073	4.79786
P17702	P17702	7	7	60S ribosomal protein L28	Rpl28	1	7	7	7	43.1	43.1	15.848	0	87.286		1.10778	0.875595		6.21244e+06	6.33704e+06	3.01392e+06	6.16434e+06	7.34257e+06	6.37563e+06	2.44928e+06	7.90203e+06		6.79326	6.80189	6.47913	6.78989	6.86585	6.80452	6.38904	6.89774
Q1JU68	Q1JU68	21	21	Eukaryotic translation initiation factor 3 subunit A	Eif3a	1	21	21	21	17.9	17.9	163.19	0	113.52		1.12908	0.875614		355246	464113	355495	454940	701745	210875	496164	431385		5.55053	5.66662	5.55083	5.65795	5.84618	5.32402	5.69563	5.63486
B5DF91	B5DF91	8	8	ELAV-like protein	Elavl1	1	8	8	8	27	27	36.169	0	40.74		0.976844	0.877457		1.15964e+06	792868	1.06572e+06	839724	855241	795447	1069626	1.0483e+06		6.06432	5.8992	6.02764	5.92414	5.93209	5.90061	6.02923	6.02048
Q641Y2	Q641Y2	4	4	NADH dehydrogenase [ubiquinone] iron-sulfur protein 2, mitochondrial	Ndufs2	1	4	4	4	12.5	12.5	52.561	0	8.2703		1.05525	0.878774		159062	143981	164442	191838	241785	162593	116383	174991		5.20157	5.15831	5.21601	5.28294	5.38343	5.2111	5.06589	5.24302
Q925D4	Q925D4	3	3	Transmembrane protein 176B	Tmem176b	1	3	3	3	16.3	16.3	28.485	0	10.014		1.15522	0.881284		95872.5	204151	149188	96188.5	114014	195759	61069.9	259211		4.98169	5.30995	5.17374	4.98312	5.05696	5.29172	4.78583	5.41365
P63155	P63155	2	2	Crooked neck-like protein 1	Crnkl1	1	2	2	2	3.3	3.3	83.415	0.0042283	4.9167		0.967551	0.881864		133005	78890.6	129035	113176	121116	124776	106250	87227.6		5.12387	4.89703	5.11071	5.05375	5.0832	5.09613	5.02633	4.94065
Q6TEK4	Q6TEK4	1	1	Vitamin K epoxide reductase complex subunit 1	Vkorc1	1	1	1	1	8.1	8.1	17.783	0	10.668		1.0468	0.882443		702448	796795	540391	706262	699634	732748	479269	962741		5.84661	5.90135	5.73271	5.84897	5.84487	5.86495	5.68058	5.98351
B0BNM1	B0BNM1	2	2	NAD(P)H-hydrate epimerase	Apoa1bp	1	2	2	2	10.6	10.6	30.89	0.002193	5.7961		0.893453	0.883824		174511	142053	129855	41350.5	98386.9	182046	64477	90889.8		5.24182	5.15245	5.11346	4.61648	4.99294	5.26018	4.8094	4.95851
Q5U220	Q5U220	2	2	Transmembrane protein 254	Tmem254	1	2	2	2	17.9	17.9	14.289	0.0086036	3.8733		0.900501	0.883862		132814	449984	422792	112550	162064	272302	285302	287218		5.12324	5.6532	5.62613	5.05135	5.20969	5.43505	5.4553	5.45821
P62260	P62260	18	15	14-3-3 protein epsilon	Ywhae	1	18	18	15	63.1	53.3	29.174	0	323.31		0.980106	0.884373		8.79184e+06	7.22601e+06	9.9527e+06	1.00904e+07	8.7276e+06	8.71847e+06	9.45074e+06	8.44678e+06		6.94408	6.8589	6.99794	7.00391	6.94089	6.94044	6.97547	6.92669
P15865;P06349;D4A3K5	P15865	13;3;2	12;2;2	Histone H1.4	Hist1h1e	3	13	13	12	43.8	39.7	21.987	0	97.053		1.01755	0.884693		2.02105e+07	3.2667e+07	4.56111e+07	3.07959e+07	3.01172e+07	4.67099e+07	2.71235e+07	2.76034e+07		7.30558	7.51411	7.65907	7.48849	7.47882	7.66941	7.43335	7.44096
P54001	P54001	16	16	Prolyl 4-hydroxylase subunit alpha-1	P4ha1	1	16	16	16	39.7	39.7	60.897	0	105.59		0.950529	0.887352		1.52987e+06	2.04164e+06	1.0892e+06	2.29712e+06	1.21758e+06	1.7328e+06	1.57643e+06	2.08681e+06		6.18465	6.30998	6.03711	6.36118	6.0855	6.23875	6.19768	6.31948
P24268	P24268	6	6	Cathepsin D;Cathepsin D 12 kDa light chain;Cathepsin D 9 kDa light chain;Cathepsin D 34 kDa heavy chain;Cathepsin D 30 kDa heavy chain	Ctsd	1	6	6	6	18.2	18.2	44.68	0	23.236		1.04358	0.887978		1.17063e+06	912200	1.11701e+06	1.14517e+06	1.33753e+06	1.28883e+06	740332	1.16766e+06		6.06842	5.96009	6.04806	6.05887	6.1263	6.11019	5.86943	6.06732
O88989	O88989	11	11	Malate dehydrogenase, cytoplasmic	Mdh1	1	11	11	11	40.4	40.4	36.483	0	186.45		1.05076	0.887993		5.67376e+06	5.79966e+06	7.25758e+06	7.01467e+06	9.53105e+06	6.33362e+06	4.68493e+06	6.50297e+06		6.75387	6.7634	6.86079	6.84601	6.97914	6.80165	6.6707	6.81311
F1LRS8;Q925Q9	F1LRS8	17;1	17;1	CD2-associated protein	Cd2ap	2	17	17	17	37.2	37.2	70.49	0	93.133		1.02021	0.891858		944795	860728	709168	813747	951759	985052	763887	694999		5.97534	5.93487	5.85075	5.91049	5.97853	5.99346	5.88303	5.84198
Q5XI81	Q5XI81	7	6	Fragile X mental retardation syndrome-related protein 1	Fxr1	1	7	7	6	17.6	16.2	63.947	0	23.37		1.03928	0.893741		210602	182297	205452	251854	162801	183386	273383	264034		5.32346	5.26078	5.31271	5.40115	5.21166	5.26337	5.43677	5.42166
P04762	P04762	6	6	Catalase	Cat	1	6	6	6	13.1	13.1	59.756	0	14.04		0.946766	0.894019		97268.4	44560.3	66308	121337	43023	90326.8	70058	108526		4.98797	4.64895	4.82157	5.08399	4.6337	4.95582	4.84546	5.03554
P11240	P11240	6	6	Cytochrome c oxidase subunit 5A, mitochondrial	Cox5a	1	6	6	6	49.3	49.3	16.129	0	180.65		1.24013	0.894491		486778	992235	3.47407e+06	5.14407e+06	3.53098e+06	1.02346e+06	7.46463e+06	502704		5.68733	5.99661	6.54084	6.71131	6.5479	6.01007	6.87301	5.70131
P85970	P85970	12	12	Actin-related protein 2/3 complex subunit 2	Arpc2	1	12	12	12	45.7	45.7	34.391	0	81.026		1.01952	0.89789		2.35097e+06	1.67222e+06	2.14037e+06	2.33104e+06	2.04482e+06	2.15059e+06	2709663	1.75535e+06		6.37125	6.22329	6.33049	6.36755	6.31066	6.33256	6.43292	6.24436
Q64537	Q64537	5	5	Calpain small subunit 1	Capns1	1	5	5	5	24.1	24.1	28.57	0	66.737		0.982201	0.898129		2.21573e+06	1.55929e+06	1.31509e+06	1.65243e+06	1.28196e+06	2.02774e+06	1.96656e+06	1.34627e+06		6.34552	6.19293	6.11896	6.21812	6.10787	6.30701	6.29371	6.12913
Q5BJP3	Q5BJP3	2	2	Ubiquitin-fold modifier 1	Ufm1	1	2	2	2	50.6	50.6	9.1175	0	7.9354		1.04725	0.898277		746548	829407	760206	430107	448008	664294	1.05574e+06	728939		5.87306	5.91877	5.88093	5.63358	5.65129	5.82236	6.02356	5.86269
Q3KR86	Q3KR86	18	18	MICOS complex subunit Mic60	Immt	1	18	18	18	37.4	37.4	67.176	0	111.96		1.04396	0.898933		746093	628537	564420	811170	542341	882373	541333	905085		5.87279	5.79833	5.7516	5.90911	5.73427	5.94565	5.73346	5.95669
Q66H50	Q66H50	3	3	Fatty acyl-CoA reductase 1	Far1	1	3	3	3	6.6	6.6	59.267	0	7.2832		0.81166	0.900276		3416.68	26416.5	39949.1	45385.8	38012	17092.3	15084	23289		3.5336	4.42188	4.60151	4.65692	4.57992	4.2328	4.17852	4.36715
Q9R066	Q9R066	5	5	Coxsackievirus and adenovirus receptor homolog	Cxadr	1	5	5	5	14.5	14.5	39.948	0	12.454		1.0167	0.901889		127028	151933	144660	165895	102297	225508	145826	125731		5.1039	5.18165	5.16035	5.21983	5.00986	5.35316	5.16383	5.09944
F1LNJ2	F1LNJ2	42	42	U5 small nuclear ribonucleoprotein 200 kDa helicase	Snrnp200	1	42	42	42	25.3	25.3	244.87	0	285.72		1.03028	0.903178		302204	348281	307321	377212	515662	188490	335457	335839		5.4803	5.54193	5.48759	5.57659	5.71236	5.27529	5.52564	5.52613
P63331;P62716	P63331;P62716	5;5	4;4	Serine/threonine-protein phosphatase 2A catalytic subunit alpha isoform;Serine/threonine-protein phosphatase 2A catalytic subunit beta isoform	Ppp2ca;Ppp2cb	2	5	5	4	23.3	18.8	35.608	0	54.586		0.93146	0.903786		420336	509353	703725	972188	670358	619363	510658	626635		5.6236	5.70702	5.8474	5.98775	5.82631	5.79194	5.70813	5.79701
Q6IMY1	Q6IMY1	2	2	Microtubule-associated tumor suppressor 1 homolog	Mtus1	1	2	2	2	8	8	50.744	0.0086264	3.884		0.991839	0.905472		24930.5	68077.5	39061.3	67316.8	92294.9	36263.3	25458.4	43742.5		4.39673	4.833	4.59175	4.82812	4.96518	4.55947	4.40583	4.6409
Q66HF2	Q66HF2	1	1	Transmembrane 9 superfamily member 1	Tm9sf1	1	1	1	1	2	2	66.918	0.0085752	3.8538		1.02728	0.907054		36434.3	24459.5	19551.1	35137.2	43155.3	28969.3	22350	24261.2		4.56151	4.38845	4.29117	4.54577	4.63503	4.46194	4.34928	4.38491
P41516	P41516	9	9	DNA topoisomerase 2-alpha	Top2a	1	9	9	9	5.6	5.6	173.22	0	25.595		1.03757	0.907987		68436.7	88155.4	80313.8	111195	107259	56462.2	105016	92441.1		4.83529	4.94525	4.90479	5.04608	5.03043	4.75176	5.02126	4.96586
Q9QWN8	Q9QWN8	3	3	Spectrin beta chain, non-erythrocytic 2	Sptbn2	1	3	3	3	1.6	1.6	271.06	0	9.7684		0.953146	0.908643		5064.07	15943.3	11088	20213.8	9408.93	9332.33	15614.6	15502.4		3.7045	4.20258	4.04485	4.30565	3.97354	3.96999	4.19353	4.1904
Q3B8N8	Q3B8N8	2	2	Pescadillo homolog	Pes1	1	2	2	2	3.2	3.2	67.603	0.0067431	4.0985		1.0265	0.909273		12754.5	15004.5	10654.1	16133.7	19225.5	11914.1	13034.8	11817.7		4.10566	4.17622	4.02752	4.20773	4.28388	4.07606	4.1151	4.07253
O35821	O35821	25	25	Myb-binding protein 1A	Mybbp1a	1	25	25	25	23.1	23.1	152.28	0	113.6		1.03646	0.91145		203145	236212	220342	317623	283998	157524	275476	295959		5.30781	5.3733	5.3431	5.50191	5.45332	5.19735	5.44008	5.47123
Q27W01	Q27W01	6	6	RNA-binding protein 8A	Rbm8a	1	6	6	6	55.7	55.7	19.889	0	138.24		1.15201	0.911963		1.44655e+06	1.12417e+06	1.38495e+06	1.55258e+06	2.03062e+06	1.47994e+06	2.23503e+06	599945		6.16033	6.05083	6.14143	6.19105	6.30763	6.17025	6.34928	5.77811
Q5XIE3	Q5XIE3	3	3	39S ribosomal protein L11, mitochondrial	Mrpl11	1	3	3	3	18.7	18.7	22.42	0	7.4375		1.20651	0.912502		27781.3	70654.2	110846	78203.8	149745	32993.9	130848	33267.5		4.44375	4.84914	5.04472	4.89323	5.17535	4.51843	5.11677	4.52202
Q5M823	Q5M823	5	5	NudC domain-containing protein 2	Nudcd2	1	5	5	5	41.4	41.4	17.674	0	42.756		0.959895	0.912922		1.2568e+06	1.6134e+06	875463	1.50657e+06	1.22096e+06	1.34281e+06	1.30922e+06	1.1686e+06		6.09926	6.20774	5.94224	6.17799	6.0867	6.12801	6.11701	6.06767
Q9Z339;Q6AXV9	Q9Z339	6;1	6;1	Glutathione S-transferase omega-1	Gsto1	2	6	6	6	27.4	27.4	27.669	0	19.247		0.904819	0.913615		351946	368508	1.29034e+06	1.52638e+06	382536	1.03269e+06	844851	940421		5.54648	5.56645	6.1107	6.18366	5.58267	6.01397	5.92678	5.97332
CON__P02769;P02770	CON__P02769	47;2	42;2			2	47	47	42	73.3	67.1	69.293	0	323.31		0.955657	0.913755		1.18982e+07	1.22797e+07	2.00113e+06	1.07829e+07	1.23854e+07	9.99531e+06	9560767	3.38151e+06		7.07548	7.08919	6.30127	7.03273	7.09291	6.9998	6.98049	6.52911
P62744	P62744	5	5	AP-2 complex subunit sigma	Ap2s1	1	5	5	5	31.7	31.7	17.018	0	18.485		0.91892	0.913862		3.45051e+06	1.25703e+06	2.09052e+06	2.87357e+06	1.91325e+06	2.72495e+06	1.98519e+06	2.26405e+06		6.53788	6.09934	6.32026	6.45842	6.28177	6.43536	6.2978	6.35489
Q812D3	Q812D3	4	4	Peptidyl-prolyl cis-trans isomerase-like 3	Ppil3	1	4	4	4	32.9	32.9	18.113	0	16.831		0.985133	0.914584		243958	611041	364850	419030	410116	317042	380103	507253		5.38732	5.78607	5.56211	5.62224	5.61291	5.50112	5.5799	5.70523
Q63269;P29995	Q63269	10;2	7;0	Inositol 1,4,5-trisphosphate receptor type 3	Itpr3	2	10	10	7	5	4	304.28	0	29.853		1.11401	0.915076		13490.5	23179.3	16130.1	24775.1	35159.9	10556.5	15017.3	25685.7		4.13003	4.3651	4.20764	4.39402	4.54605	4.02352	4.17659	4.40969
P61589	P61589	10	8	Transforming protein RhoA	Rhoa	1	10	10	8	65.8	52.3	21.782	0	170.84		0.982398	0.915111		6.47581e+06	7.90478e+06	1.23012e+07	1.23535e+07	1.004e+07	1.0356e+07	8.91118e+06	9.04098e+06		6.81129	6.89789	7.08995	7.09179	7.00173	7.01519	6.94994	6.95622
Q8K585	Q8K585	3	3	High mobility group protein HMG-I/HMG-Y	Hmga1	1	3	3	3	30.8	30.8	11.706	0	8.0407		0.933236	0.915904		712397	579020	210286	581435	402358	783105	457218	301376		5.85272	5.76269	5.32281	5.7645	5.60461	5.89382	5.66012	5.47911
Q6PEC0	Q6PEC0	5	5	Bis(5-nucleosyl)-tetraphosphatase [asymmetrical]	Nudt2	1	5	5	5	50.3	50.3	16.929	0	20.231		1.03346	0.916875		423262	922521	1.16321e+06	917011	873692	429574	1.67244e+06	564945		5.62661	5.96498	6.06566	5.96237	5.94136	5.63304	6.22335	5.75201
Q5BJK8	Q5BJK8	2	2	Golgi integral membrane protein 4	Golim4	1	2	2	2	3.1	3.1	76.596	0.00073638	5.9531		1.10295	0.918162		18522.5	11643.8	18457.2	38851.4	5183.7	28509.5	19172.8	43614.1		4.2677	4.0661	4.26617	4.58941	3.71464	4.45499	4.28269	4.63963
P63149	P63149	1	1	Ubiquitin-conjugating enzyme E2 B	Ube2b	1	1	1	1	11.2	11.2	17.312	0	7.465		0.964396	0.919613		456010	677663	1.01503e+06	713741	505657	606914	927724	720233		5.65897	5.83101	6.00648	5.85354	5.70386	5.78313	5.96742	5.85747
Q63009	Q63009	16	16	Protein arginine N-methyltransferase 1	Prmt1	1	16	16	16	44.5	44.5	40.522	0	91.228		0.999365	0.919986		1.59633e+06	1.52521e+06	1.55299e+06	1.76152e+06	1.50839e+06	1.71231e+06	1.29927e+06	1.91199e+06		6.20312	6.18333	6.19117	6.24589	6.17851	6.23358	6.1137	6.28149
B2RZ78	B2RZ78	8	8	Vacuolar protein sorting-associated protein 29	Vps29	1	8	8	8	49.5	49.5	20.468	0	41.151		1.00487	0.922488		1.73816e+06	2.03566e+06	987892	1.76016e+06	1.86288e+06	1.61801e+06	1.15113e+06	1.92164e+06		6.24009	6.30871	5.99471	6.24555	6.27019	6.20898	6.06113	6.28367
P28480	P28480	21	21	T-complex protein 1 subunit alpha	Tcp1	1	21	21	21	43.7	43.7	60.359	0	245.36		1.00025	0.923798		2.82254e+06	3.07711e+06	2.96342e+06	3.92411e+06	3.08539e+06	3.43513e+06	3.12528e+06	3.1446e+06		6.45064	6.48814	6.47179	6.59374	6.48931	6.53594	6.49489	6.49756
P60711	P60711	1	1	Actin, cytoplasmic 1;Actin, cytoplasmic 1, N-terminally processed	Actb	1	24	1	1	72.8	4.5	41.736	0	61.352		0.979076	0.923858		605687	154376	502593	184399	194988	210124	442052	569613		5.78225	5.18858	5.70122	5.26576	5.29001	5.32248	5.64547	5.75558
P21708	P21708	7	7	Mitogen-activated protein kinase 3	Mapk3	1	9	7	7	31.1	25.3	43.08	0	39.274		0.990524	0.924215		635757	565136	392721	414141	385719	672316	382393	548302		5.80329	5.75215	5.59408	5.61715	5.58627	5.82757	5.58251	5.73902
Q9ERB4	Q9ERB4	2	2	Versican core protein	Vcan	1	2	2	2	0.5	0.5	300	0.008547	3.7973		0.966446	0.924624		62729.4	37844.5	38834.2	58455.6	52054.6	54582.1	42991.9	41595.9		4.79747	4.578	4.58921	4.76683	4.71646	4.73705	4.63339	4.61905
Q66HG4	Q66HG4	3	3	Aldose 1-epimerase	Galm	1	3	3	3	15.5	15.5	37.892	0	6.7517		1.02251	0.925271		155119	113103	101397	123413	71317.6	138197	112050	182566		5.19067	5.05347	5.00603	5.09136	4.8532	5.1405	5.04941	5.26142
Q62940	Q62940	15	15	E3 ubiquitin-protein ligase NEDD4	Nedd4	1	15	15	15	19.7	19.7	102.39	0	71.342		1.01447	0.927918		519563	717223	557909	544583	470695	717140	624397	560899		5.71564	5.85565	5.74656	5.73606	5.67274	5.8556	5.79546	5.74888
O55043	O55043	3	3	Rho guanine nucleotide exchange factor 7	Arhgef7	1	3	3	3	7.4	7.4	73.139	0	18.492		0.648861	0.929196		5308.4	61547.2	11937.6	37802.3	16825.9	17076.1	16461.7	25290.6		3.72496	4.78921	4.07692	4.57752	4.22598	4.23239	4.21648	4.40296
P07632	P07632	8	8	Superoxide dismutase [Cu-Zn]	Sod1	1	8	8	8	54.5	54.5	15.911	0	187.41		0.979904	0.929383		2.60829e+07	1.72408e+07	1.71638e+07	2.41769e+07	2.29009e+07	2.0397e+07	1.60845e+07	2.35806e+07		7.41636	7.23656	7.23461	7.3834	7.35985	7.30957	7.20641	7.37255
P02401	P02401	11	11	60S acidic ribosomal protein P2	Rplp2	1	11	11	11	82.6	82.6	11.692	0	323.31		1.03796	0.9301		4.70669e+07	5.03998e+07	6.05846e+07	5.68498e+07	3.68379e+07	5.66168e+07	5.71865e+07	7.24173e+07		7.67272	7.70243	7.78236	7.75473	7.56629	7.75295	7.75729	7.85984
CON__P15497	CON__P15497	8	8			1	8	8	8	29.8	29.8	30.276	0	21.621		1.02666	0.932137		64428.1	51351.4	52258.5	79311.6	46341.7	80467.2	75175.9	51958.9		4.80908	4.71055	4.71816	4.89934	4.66597	4.90562	4.87608	4.71566
Q4KM64	Q4KM64	2	2	Protein jagunal homolog 1	Jagn1	1	2	2	2	13.1	13.1	21.102	0.00074627	6.2497		1.01153	0.933511		196988	219674	82610.2	203228	184461	240783	95971.2	189385		5.29444	5.34178	4.91703	5.30798	5.2659	5.38163	4.98214	5.27734
P11915	P11915	6	6	Non-specific lipid-transfer protein	Scp2	1	6	6	6	14.3	14.3	58.813	0	24.038		1.01191	0.933959		249925	341357	143340	240097	227482	224231	172530	362080		5.39781	5.53321	5.15637	5.38039	5.35695	5.3507	5.23686	5.5588
Q64350	Q64350	3	3	Translation initiation factor eIF-2B subunit epsilon	Eif2b5	1	3	3	3	4.9	4.9	80.205	0	8.6112		1.00902	0.934252		42355	50817.7	41225.6	43994	51388.7	47892	40787.1	39934.4		4.6269	4.70601	4.61517	4.64339	4.71087	4.68026	4.61052	4.60135
P62804	P62804	12	12	Histone H4;Osteogenic growth peptide	Hist1h4b	1	12	12	12	61.2	61.2	11.367	0	323.31		0.985389	0.936007		1.03147e+09	1.08099e+09	8.71731e+08	7.75835e+08	9.17437e+08	8.85401e+08	9.74637e+08	9.27611e+08		9.01346	9.03382	8.94038	8.88977	8.96258	8.94714	8.98884	8.96737
P05065	P05065	25	22	Fructose-bisphosphate aldolase A	Aldoa	1	25	25	22	85.7	75.8	39.351	0	323.31		0.99967	0.937618		1.68576e+07	1.81604e+07	1.84915e+07	1.90629e+07	1.74345e+07	1.6887e+07	2.17448e+07	1.64823e+07		7.2268	7.25913	7.26697	7.28019	7.24141	7.22755	7.33736	7.21702
Q9Z122	Q9Z122	6	6	Fatty acid desaturase 2	Fads2	1	6	6	6	17.1	17.1	52.38	0	16.674		0.972658	0.938027		424294	219648	269033	251677	247707	212474	324369	348258		5.62767	5.34173	5.42981	5.40084	5.39394	5.32731	5.51104	5.5419
Q9QZA2	Q9QZA2	23	23	Programmed cell death 6-interacting protein	Pdcd6ip	1	23	23	23	34.2	34.2	96.63	0	116.7		0.991529	0.939804		514074	666271	520901	547677	488207	594982	559375	587309		5.71103	5.82365	5.71676	5.73852	5.6886	5.7745	5.7477	5.76887
P21807	P21807	16	16	Peripherin	Prph	1	20	16	16	42.9	36.5	53.549	0	66.387		1.02894	0.940379		569877	688330	548502	810098	340396	701781	868873	781480		5.75578	5.8378	5.73918	5.90854	5.53198	5.8462	5.93896	5.89292
O35854	O35854	7	7	Branched-chain-amino-acid aminotransferase, mitochondrial	Bcat2	1	7	7	7	28	28	44.275	0	52.053		0.988285	0.940672		449247	869533	568414	749048	671450	767551	386276	780081		5.65248	5.93929	5.75466	5.87451	5.82701	5.88511	5.5869	5.89214
Q6B345	Q6B345	3	3	Protein S100-A11	S100a11	1	3	3	3	36.7	36.7	11.065	0	87.612		1.01331	0.940938		1.37787e+07	2.19572e+07	1.64857e+07	9.44241e+06	2.52349e+07	1.00077e+07	1.75017e+07	9.7406e+06		7.13921	7.34158	7.21711	6.97508	7.402	7.00033	7.24308	6.98859
Q9Z1A5	Q9Z1A5	2	2	NEDD8-activating enzyme E1 regulatory subunit	Nae1	1	2	2	2	6.2	6.2	60.382	0	7.2378		1.06903	0.94148		92343	42656.7	51489.6	76009.6	111231	76332.1	59561	33494.6		4.9654	4.62999	4.71172	4.88087	5.04623	4.88271	4.77496	4.52497
P04166	P04166	4	4	Cytochrome b5 type B	Cyb5b	1	4	4	4	51.4	51.4	16.265	0	64.112		0.96845	0.941719		1.18332e+06	2.63922e+06	1.38771e+06	1.43969e+06	1.55724e+06	1.46306e+06	1.87424e+06	1.54558e+06		6.0731	6.42148	6.1423	6.15827	6.19235	6.16526	6.27283	6.18909
D3ZW55	D3ZW55	7	7	Inosine triphosphate pyrophosphatase	Itpa	1	7	7	7	55.1	55.1	21.927	0	35.219		0.994521	0.944773		956704	1.26174e+06	1.30687e+06	1.48294e+06	1.22998e+06	1.22385e+06	1.25353e+06	1.27344e+06		5.98078	6.10097	6.11623	6.17112	6.0899	6.08773	6.09813	6.10498
Q5U2X7	Q5U2X7	2	2	Mitochondrial import inner membrane translocase subunit Tim21	Timm21	1	2	2	2	9.8	9.8	27.876	0.00075019	6.3098		1.07913	0.945201		86710.8	85128.1	85240.7	77321.9	62917.1	86591.4	64298.3	147055		4.93807	4.93007	4.93065	4.8883	4.79877	4.93747	4.8082	5.16748
Q505J8	Q505J8	5	5	Phenylalanine--tRNA ligase alpha subunit	Farsa	1	5	5	5	15.2	15.2	57.719	0	36.88		0.889319	0.945351		74356.3	266941	155042	141430	147081	142009	137935	140156		4.87132	5.42642	5.19045	5.15054	5.16756	5.15232	5.13967	5.14661
Q4VSI4	Q4VSI4	7	7	Ubiquitin carboxyl-terminal hydrolase 7	Usp7	1	7	7	7	10.2	10.2	128.43	0	27.591		1.00965	0.945404		75740.4	158748	82153.3	96220.3	151694	71577.5	101847	91728		4.87933	5.20071	4.91462	4.98327	5.18097	4.85478	5.00795	4.9625
Q6AYZ1	Q6AYZ1	4	2	Tubulin alpha-1C chain	Tuba1c	1	24	4	2	74.8	9.4	49.937	0	72.343		1.01299	0.945429		771424	436137	388886	344626	874341	364893	319180	407866		5.88729	5.63962	5.58982	5.53735	5.94168	5.56217	5.50404	5.61052
P61314	P61314	9	9	60S ribosomal protein L15	Rpl15	1	9	9	9	42.2	42.2	24.146	0	42.715		0.990714	0.947473		4.15038e+06	2.88504e+06	4.23192e+06	5.14821e+06	2.68766e+06	4.77105e+06	4.49971e+06	4.30469e+06		6.61809	6.46015	6.62654	6.71166	6.42937	6.67861	6.65318	6.63394
Q569B7	Q569B7	2	2	RWD domain-containing protein 4	Rwdd4	1	2	2	2	10.6	10.6	21.114	0.0060976	4.1888		1.02221	0.947905		134762	242484	154591	262241	199079	117788	218376	276469		5.12957	5.38468	5.18918	5.4187	5.29903	5.0711	5.33921	5.44165
Q68FS3	Q68FS3	1	1	F-box only protein 7	Fbxo7	1	1	1	1	3.4	3.4	57.56	0.0067522	4.1119		1.25834	0.948753		9713.09	4649.82	21226.8	25124.1	19908.4	1329.57	21871.1	33289.6		3.98736	3.66744	4.32688	4.40009	4.29904	3.12371	4.33987	4.52231
Q496Z0	Q496Z0	2	2	Elongator complex protein 2	Elp2	1	2	2	2	2.9	2.9	91.745	0.0085526	3.8039		0.785494	0.949094		2301.39	29582.3	8194.89	12761.4	17456.9	3700.44	6938.07	13410.1		3.36199	4.47103	3.91354	4.1059	4.24197	3.56825	3.84124	4.12743
Q5U2R7	Q5U2R7	8	8	LDLR chaperone MESD	Mesdc2	1	8	8	8	45.1	45.1	25.215	0	30.171		0.992235	0.949961		1.99405e+06	2.67624e+06	1.77799e+06	2.27021e+06	2.19894e+06	2.37861e+06	1.63044e+06	2.4428e+06		6.29974	6.42752	6.24993	6.35607	6.34221	6.37632	6.2123	6.38789
P14942;P46418;P04904;Q6AXY0;P04903;P00502	P14942	7;1;1;1;1;1	7;1;1;1;1;1	Glutathione S-transferase alpha-4	Gsta4	6	7	7	7	27.5	27.5	25.51	0	15.246		0.984455	0.950907		707464	1.29656e+06	1.40788e+06	1.58468e+06	1.45985e+06	1.37064e+06	934027	1.1544e+06		5.8497	6.11279	6.14857	6.19994	6.16431	6.13692	5.97036	6.06236
Q6VBQ8	Q6VBQ8	1	1	RNA-binding protein PNO1	Pno1	1	1	1	1	5.6	5.6	27.471	0.0067114	4.0614		0.970037	0.952563		67007.1	34481.5	48021.1	55878.4	59133.9	41551.4	50706	47842.8		4.82612	4.53759	4.68143	4.74724	4.77184	4.61859	4.70506	4.67982
P62870	P62870	10	10	Transcription elongation factor B polypeptide 2	Tceb2	1	10	10	10	66.9	66.9	13.17	0	139.56		1.0086	0.953426		4.46544e+06	5.26215e+06	4.70417e+06	5.23939e+06	5.67258e+06	5.16691e+06	4.84629e+06	4.15456e+06		6.64986	6.72116	6.67248	6.71928	6.75378	6.71323	6.68541	6.61852
P00507	P00507	18	18	Aspartate aminotransferase, mitochondrial	Got2	1	18	18	18	45.1	45.1	47.314	0	264.58		1.01647	0.953923		2.94027e+06	3.85476e+06	3.58177e+06	3.3028e+06	4.43158e+06	3.54829e+06	2.20603e+06	3.71903e+06		6.46839	6.586	6.5541	6.51888	6.64656	6.55002	6.34361	6.57043
P09895	P09895	10	10	60S ribosomal protein L5	Rpl5	1	10	10	10	34.7	34.7	34.458	0	98.874		0.983248	0.954816		5.77348e+06	3.37554e+06	6.07704e+06	6.6486e+06	3.78307e+06	6.79576e+06	6.28982e+06	4.63955e+06		6.76144	6.52834	6.78369	6.82273	6.57784	6.83224	6.79864	6.66648
Q6PCT3	Q6PCT3	5	5	Tumor protein D54	Tpd52l2	1	5	5	5	23.2	23.2	23.992	0	26.714		1.04799	0.955108		861272	722025	756503	832165	479458	961048	981828	901853		5.93514	5.85855	5.87881	5.92021	5.68075	5.98274	5.99204	5.95514
P52631	P52631	8	8	Signal transducer and activator of transcription 3	Stat3	1	8	8	8	14.5	14.5	88.039	0	30.311		0.986736	0.955299		131852	189439	104437	186750	142218	146486	132672	182978		5.12009	5.27747	5.01885	5.27126	5.15296	5.1658	5.12278	5.2624
O88775	O88775	9	9	Embigin	Emb	1	9	9	9	29.9	29.9	37.005	0	51.4		1.0104	0.955893		1.2014e+06	1.07227e+06	972392	1.09971e+06	1.1306e+06	1.2071e+06	871389	1.18189e+06		6.07969	6.03031	5.98784	6.04128	6.05331	6.08174	5.94021	6.07258
P48004	P48004	13	13	Proteasome subunit alpha type-7	Psma7	1	13	13	13	54.7	54.7	28.326	0	111.58		0.98921	0.957288		4.17141e+06	3.50747e+06	3.11908e+06	2.99478e+06	3.37345e+06	3.07854e+06	3.72154e+06	3.47038e+06		6.62028	6.54499	6.49403	6.47636	6.52807	6.48834	6.57072	6.54038
P42346	P42346	6	6	Serine/threonine-protein kinase mTOR	Mtor	1	6	6	6	3.6	3.6	288.79	0	14.253		1.07589	0.958794		6216.36	5405.03	6030.72	14740.8	6819.64	3963.89	17021.8	7045.86		3.79354	3.7328	3.78037	4.16852	3.83376	3.59812	4.23101	3.84793
Q6TUG0	Q6TUG0	5	5	DnaJ homolog subfamily B member 11	Dnajb11	1	5	5	5	14	14	40.495	0	32.263		0.964538	0.958943		570594	495439	820674	895388	617334	663142	717249	685714		5.75633	5.69499	5.91417	5.95201	5.79052	5.82161	5.85567	5.83614
P35435	P35435	8	8	ATP synthase subunit gamma, mitochondrial	Atp5c1	1	8	8	8	31.1	31.1	30.19	0	50.455		1.03705	0.959301		2.51293e+06	2.19799e+06	3.14816e+06	2.50706e+06	2.99492e+06	1.67676e+06	3514117	2.56439e+06		6.40018	6.34203	6.49806	6.39916	6.47638	6.22447	6.54582	6.40898
P08503	P08503	4	4	Medium-chain specific acyl-CoA dehydrogenase, mitochondrial	Acadm	1	4	4	4	10.9	10.9	46.555	0	13.036		0.978938	0.960693		213402	116154	184238	207012	135439	182725	219507	167953		5.3292	5.06503	5.26538	5.31599	5.13174	5.2618	5.34145	5.22519
Q6P791	Q6P791	7	7	Ragulator complex protein LAMTOR1	Lamtor1	1	7	7	7	64.6	64.6	17.721	0	50.046		1.00019	0.96078		1.04209e+06	1.24048e+06	1.04656e+06	1.25857e+06	1.08227e+06	956421	1.38237e+06	1.16751e+06		6.01791	6.09359	6.01977	6.09988	6.03433	5.98065	6.14063	6.06726
P07824	P07824	12	12	Arginase-1	Arg1	1	12	12	12	59.1	59.1	34.973	0	117.71		1.01696	0.961467		1.71761e+06	1.5584e+06	2.29013e+06	1.58776e+06	1.92017e+06	2.00977e+06	1229374	2.11595e+06		6.23493	6.19268	6.35986	6.20078	6.28334	6.30315	6.08968	6.3255
P41542	P41542	11	11	General vesicular transport factor p115	Uso1	1	11	11	11	12.8	12.8	107.16	0	32.173		1.00876	0.96165		184210	157203	179997	208483	148591	202021	176270	209404		5.26531	5.19646	5.25527	5.31907	5.17199	5.3054	5.24618	5.32099
G3V6S8	G3V6S8	4	4	Serine/arginine-rich splicing factor 6	Srsf6	1	5	4	4	13	10.3	39.025	0	8.9101		1.01752	0.962771		417176	360717	323218	510976	473075	446293	268986	451983		5.62032	5.55717	5.50949	5.7084	5.67493	5.64962	5.42973	5.65512
P62246	P62246	9	9	40S ribosomal protein S15a	Rps15a	1	9	9	9	65.4	65.4	14.839	0	134.18		1.0055	0.96306		1.55257e+07	2.06154e+07	1.94971e+07	1.67402e+07	2.12181e+07	1.56092e+07	1.6643e+07	1.9306e+07		7.19105	7.31419	7.28997	7.22376	7.32671	7.19338	7.22123	7.28569
P84083	P84083	11	5	ADP-ribosylation factor 5	Arf5	1	11	11	5	64.4	27.8	20.529	0	323.31		1.04776	0.964599		1.78758e+06	1.63906e+06	930174	2.1669e+06	1.45231e+06	1.23423e+06	2.986e+06	1.16277e+06		6.25227	6.21459	5.96856	6.33584	6.16206	6.0914	6.47509	6.06549
Q6AYL5	Q6AYL5	2	2	Splicing factor 3B subunit 4	Sf3b4	1	2	2	2	9	9	44.355	0	10.704		1.08731	0.964833		66689.3	37767.1	87323.9	87153.2	31719.4	101276	55498	114793		4.82406	4.57711	4.94113	4.94028	4.50133	5.00551	4.74428	5.05992
O70454	O70454	5	5	Protein BUD31 homolog	Bud31	1	5	5	5	39.6	39.6	17	0	11.385		1.01421	0.967103		328807	494488	461615	434185	485947	300675	490041	466857		5.51694	5.69416	5.66428	5.63767	5.68659	5.4781	5.69023	5.66918
Q5M9F8	Q5M9F8	2	2	N-terminal kinase-like protein	Scyl1	1	2	2	2	4.7	4.7	89.125	0.00074019	6.0875		1.01335	0.967629		20290.1	15066.4	24842.6	29437.7	24004.6	31623.1	12378.2	22827.5		4.30728	4.17801	4.3952	4.4689	4.38029	4.5	4.09266	4.35846
O08839	O08839	2	2	Myc box-dependent-interacting protein 1	Bin1	1	2	2	2	6.6	6.6	64.532	0.0042224	4.8929		0.945435	0.968456		54597.5	40878.6	20285.1	62576.3	27844.8	55624.3	34130	51007.3		4.73717	4.6115	4.30718	4.79641	4.44474	4.74526	4.53314	4.70763
B0BNG0	B0BNG0	4	4	ER membrane protein complex subunit 2	Emc2	1	4	4	4	15.8	15.8	34.869	0	10.746		0.984458	0.968946		66930.9	80824.5	156510	128520	138345	126743	76114	84857.1		4.82563	4.90754	5.19454	5.10897	5.14096	5.10292	4.88146	4.92869
G3V9R8	G3V9R8	10	10	Heterogeneous nuclear ribonucleoprotein C	Hnrnpc	1	10	10	10	31.2	31.2	32.857	0	77.111		0.987856	0.972202		2.85121e+06	3.07168e+06	3.80864e+06	4.28935e+06	2.907e+06	3.49304e+06	3.84667e+06	3.6039e+06		6.45503	6.48738	6.58077	6.63239	6.46345	6.5432	6.58508	6.55677
Q64598;Q4FZT6;Q00728	Q64598;Q4FZT6;Q00728	2;2;1	1;1;0	Histone H2A type 1-F;Histone H2A type 3;Histone H2A type 4		3	7	2	1	40.8	5.4	14.175	0	9.2627		0.835371	0.973906		1.24033e+07	5.2234e+06	2.1077e+06	5.62448e+06	4.01371e+06	6.71154e+06	4.7058e+06	5.75302e+06		7.09354	6.71795	6.32381	6.75008	6.60355	6.82682	6.67263	6.7599
Q08877;P21575	Q08877	1;0	1;0	Dynamin-3	Dnm3	2	4	1	1	5.5	1.3	97.913	0.0021307	5.0999		1.18156	0.973914		8787.97	3298.26	9911.91	11606.6	15545	10493	11798.4	1869.79		3.94389	3.51828	3.99616	4.0647	4.19159	4.0209	4.07182	3.27179
Q75Q39	Q75Q39	4	4	Mitochondrial import receptor subunit TOM70	Tomm70a	1	4	4	4	7.5	7.5	67.444	0	12.528		1.2061	0.975249		26723	46292.5	51866.7	67284.6	12067.4	64057.1	67656.2	87991.2		4.42689	4.66551	4.71489	4.82792	4.08162	4.80657	4.83031	4.94444
P60825	P60825	3	3	Cold-inducible RNA-binding protein	Cirbp	1	3	3	3	26.7	26.7	18.607	0	8.2232		1.05012	0.975627		211912	260227	251733	285334	386110	162714	192932	318033		5.32615	5.41535	5.40094	5.45535	5.58671	5.21143	5.2854	5.50247
P97576	P97576	2	2	GrpE protein homolog 1, mitochondrial	Grpel1	1	2	2	2	9.2	9.2	24.297	0	7.3853		0.907717	0.976295		287362	285179	124587	88844.4	239853	161328	157251	155008		5.45843	5.45512	5.09547	4.94863	5.37994	5.20771	5.19659	5.19035
P83868	P83868	6	6	Prostaglandin E synthase 3	Ptges3	1	6	6	6	36.9	36.9	18.721	0	208.76		0.969534	0.977309		5.93668e+06	1.41238e+07	1.06047e+07	1.12563e+07	1.01867e+07	8.17435e+06	1.21556e+07	1.01276e+07		6.77354	7.14995	7.0255	7.0514	7.00803	6.91245	7.08478	7.00551
P13221	P13221	14	14	Aspartate aminotransferase, cytoplasmic	Got1	1	14	14	14	44.8	44.8	46.428	0	116.71		1.02357	0.977331		842533	888094	1.23627e+06	1.17486e+06	1.42552e+06	814735	790381	1.20876e+06		5.92559	5.94846	6.09211	6.06999	6.15397	5.91102	5.89784	6.08234
Q62848	Q62848	3	3	ADP-ribosylation factor GTPase-activating protein 1	Arfgap1	1	3	3	3	11.1	11.1	45.442	0	8.4265		1.03009	0.977657		130591	105823	92617.5	151112	88965.6	173830	141050	90746.1		5.11591	5.02458	4.96669	5.1793	4.94922	5.24012	5.14937	4.95783
Q62839	Q62839	3	3	Golgin subfamily A member 2	Golga2	1	3	3	3	3.9	3.9	112.87	0	9.9775		1.02313	0.97873		35401.5	34897	36689.2	38648.8	43662	25695.9	38065.5	41581.7		4.54902	4.54279	4.56454	4.58714	4.6401	4.40986	4.58053	4.6189
P70583	P70583	5	5	Deoxyuridine 5-triphosphate nucleotidohydrolase	Dut	1	5	5	5	32.2	32.2	22.003	0	43.453		0.958897	0.980849		418568	744503	1.02623e+06	592441	736166	530776	825883	574582		5.62177	5.87187	6.01125	5.77265	5.86698	5.72491	5.91692	5.75935
P37285	P37285	4	3	Kinesin light chain 1	Klc1	1	4	4	3	9.6	6.4	63.744	0	11.997		0.770713	0.980948		1313.92	93293.5	113455	120195	154021	9300.75	76210	13460		3.11857	4.96985	5.05482	5.07988	5.18758	3.96852	4.88201	4.12904
P62425	P62425	16	16	60S ribosomal protein L7a	Rpl7a	1	16	16	16	41.4	41.4	29.995	0	257.72		1.00164	0.982234		1.21518e+07	1.26987e+07	1.40816e+07	1.00323e+07	1.06018e+07	1.11924e+07	1.558e+07	1.16704e+07		7.08464	7.10376	7.14865	7.0014	7.02538	7.04892	7.19257	7.06709
P11030	P11030	8	8	Acyl-CoA-binding protein;Triakontatetraneuropeptide;Octadecaneuropeptide	Dbi	1	8	8	8	67.8	67.8	10.027	0	99.556		1.00882	0.982376		1.9638e+07	1.78159e+07	1.79302e+07	2.46994e+07	2.44176e+07	2.01904e+07	2.22309e+07	1.39506e+07		7.2931	7.25081	7.25358	7.39269	7.3877	7.30514	7.34696	7.14459
P16086	P16086	52	52	Spectrin alpha chain, non-erythrocytic 1	Sptan1	1	52	52	52	27.1	27.1	284.63	0	312.2		1.03395	0.982886		306755	361867	353312	403433	398633	221953	447097	406071		5.48679	5.55855	5.54816	5.60577	5.60057	5.34626	5.6504	5.6086
Q9HB97	Q9HB97	6	6	Alpha-parvin	Parva	1	6	6	6	18.5	18.5	42.291	0	27.111		0.999815	0.98493		463058	299670	390398	415496	464192	375807	293630	434703		5.66564	5.47664	5.59151	5.61857	5.6667	5.57497	5.4678	5.63819
P32089	P32089	3	3	Tricarboxylate transport protein, mitochondrial	Slc25a1	1	3	3	3	11.3	11.3	33.835	0	9.0612		0.984821	0.985639		252834	184608	278674	146597	277745	188591	162857	220424		5.40284	5.26625	5.4451	5.16612	5.44365	5.27552	5.21181	5.34326
P10960	P10960	11	11	Sulfated glycoprotein 1	Psap	1	11	11	11	21.8	21.8	61.123	0	49.293		1.10735	0.985721		1.0052e+06	1.48257e+06	642719	1.00623e+06	1.82807e+06	398149	862709	1.49186e+06		6.00225	6.17101	5.80802	6.0027	6.26199	5.60005	5.93586	6.17373
P85972	P85972	57	57	Vinculin	Vcl	1	57	57	57	56.2	56.2	116.61	0	323.31		1.02449	0.986312		4.40773e+06	4.39402e+06	4.60127e+06	5.25423e+06	5.57398e+06	3.16382e+06	5.50412e+06	4.87222e+06		6.64422	6.64286	6.66288	6.72051	6.74617	6.50021	6.74069	6.68773
P0C1X8	P0C1X8	2	2	AP2-associated protein kinase 1	Aak1	1	2	2	2	3.4	3.4	103.76	0.0041522	4.5752		0.940821	0.987895		28898.9	50687.3	24277.9	13886.6	37710.5	15553.4	27231.7	30286.7		4.46088	4.7049	4.38521	4.1426	4.57646	4.19182	4.43507	4.48125
Q3B8Q2	Q3B8Q2	16	12	Eukaryotic initiation factor 4A-III;Eukaryotic initiation factor 4A-III, N-terminally processed	Eif4a3	1	16	16	12	28.7	22.6	46.84	0	69.744		1.05997	0.98855		486294	718537	709750	856215	410667	1.13983e+06	551882	834586		5.6869	5.85645	5.85111	5.93258	5.61349	6.05684	5.74185	5.92147
Q5XIG8	Q5XIG8	6	6	Serine-threonine kinase receptor-associated protein	Strap	1	6	6	6	26	26	38.456	0	24.028		1.02649	0.988553		333478	260147	326626	266546	294791	331227	190679	401539		5.52307	5.41522	5.51405	5.42577	5.46951	5.52013	5.2803	5.60373
P20788	P20788	4	4	Cytochrome b-c1 complex subunit Rieske, mitochondrial;Cytochrome b-c1 complex subunit 11	Uqcrfs1	1	4	4	4	17.2	17.2	29.445	0	12.057		0.831836	0.989151		195602	255675	339411	43860	181588	249900	111594	151125		5.29137	5.40769	5.53073	4.64207	5.25909	5.39777	5.04764	5.17934
Q62658	Q62658	4	4	Peptidyl-prolyl cis-trans isomerase FKBP1A	Fkbp1a	1	4	4	4	41.7	41.7	11.922	0	63.66		0.996827	0.990282		5.07331e+06	7.24669e+06	3.19466e+06	4.1601e+06	7.42962e+06	4.84172e+06	3.90557e+06	3.43542e+06		6.70529	6.86014	6.50442	6.6191	6.87097	6.685	6.59168	6.53598
Q9WVA1	Q9WVA1	2	2	Mitochondrial import inner membrane translocase subunit Tim8 A	Timm8a	1	2	2	2	22.7	22.7	11.042	0.0035361	4.9926		1.02771	0.991412		114834	135823	77579.1	110490	143835	115692	63408.2	127946		5.06007	5.13297	4.88974	5.04332	5.15786	5.0633	4.80215	5.10703
Q9Z1X1	Q9Z1X1	16	16	Extended synaptotagmin-1	Esyt1	1	16	16	16	20.6	20.6	121.16	0	52.908		1.16433	0.993969		102727	140235	133735	163176	285483	51467	135147	156493		5.01169	5.14686	5.12625	5.21266	5.45558	4.71153	5.13081	5.1945
Q62908	Q62908	7	7	Cysteine and glycine-rich protein 2	Csrp2	1	7	7	7	48.2	48.2	20.94	0	25.651		1.00179	0.994715		566059	853064	690837	843492	788840	735165	540349	894374		5.75286	5.93098	5.83938	5.92608	5.89699	5.86638	5.73267	5.95152
Q4FZU6	Q4FZU6	6	6	Annexin A8	Anxa8	1	6	6	6	21.4	21.4	36.706	0	15.553		1.02827	0.995971		312546	300077	363864	311969	403875	348991	205277	366734		5.49491	5.47723	5.56094	5.49411	5.60625	5.54281	5.31234	5.56435
Q9ES40	Q9ES40	3	3	PRA1 family protein 3	Arl6ip5	1	3	3	3	21.3	21.3	21.548	0	9.2623		1.69267	0.996165		423059	672313	47776.6	145006	1.83314e+06	73336.9	203186	70756.9		5.6264	5.82757	4.67921	5.16139	6.2632	4.86532	5.30789	4.84977
Q62969	Q62969	8	8	Prostacyclin synthase	Ptgis	1	8	8	8	18.6	18.6	57.127	0	30.94		1.03643	0.99619		170379	227975	206313	174082	308144	186746	149506	162722		5.23142	5.35789	5.31453	5.24075	5.48875	5.27125	5.17466	5.21145
Q9Z1Z9	Q9Z1Z9	7	7	PDZ and LIM domain protein 7	Pdlim7	1	7	7	7	19.7	19.7	49.912	0	31.822		0.993995	0.99675		419654	274676	392338	414794	414571	300739	403038	374098		5.62289	5.43882	5.59366	5.61783	5.6176	5.47819	5.60535	5.57299
Q5HZE4	Q5HZE4	2	2	Methylthioribose-1-phosphate isomerase	Mri1	1	2	2	2	11.9	11.9	39.587	0	9.2906		0.967511	0.99729		41780.9	22430.5	71872.3	79654.7	89911.3	34222.9	49680	34915		4.62098	4.35084	4.85656	4.90121	4.95381	4.53432	4.69618	4.54301
Q68A21	Q68A21	4	4	Transcriptional activator protein Pur-beta	Purb	1	4	4	4	27.9	27.9	33.418	0	33.077		1.01348	0.997316		277485	289728	334065	378468	287119	389768	236007	384099		5.44324	5.46199	5.52383	5.57803	5.45806	5.59081	5.37292	5.58444
P28042	P28042	4	4	Single-stranded DNA-binding protein, mitochondrial	Ssbp1	1	4	4	4	37.1	37.1	17.455	0	11.298		0.967678	0.997686		428127	373535	111979	409815	444954	442012	237140	156573		5.63157	5.57233	5.04914	5.61259	5.64832	5.64543	5.375	5.19472
Q8K4C0	Q8K4C0	2	2	Dimethylaniline monooxygenase [N-oxide-forming] 5	Fmo5	1	2	2	2	6.8	6.8	60.055	0.0079734	3.91		1.04825	0.99881		90712.2	108364	97109.9	98691.3	145155	62950.7	119309	86515.1		4.95767	5.03488	4.98726	4.99428	5.16183	4.799	5.07667	4.93709
Q6P6T4	Q6P6T4	10	10	Echinoderm microtubule-associated protein-like 2	Eml2	1	10	10	10	20.6	20.6	70.71	0	64.865		0.997063	0.999502		273478	353544	263733	378097	353418	276440	364946	270319		5.43692	5.54844	5.42116	5.5776	5.54829	5.4416	5.56223	5.43188

## Sheet: P-value og FC selected uden CON
																					Summeret iBAQ normalised									Summeret iBAQ log
Protein IDs	Majority protein IDs	Peptide counts (razor+unique)	Peptide counts (unique)	Protein names	Gene names	FC, Fold change	t-test	Number of proteins	Peptides	Razor + unique peptides	Unique peptides	Sequence coverage [%]	Unique sequence coverage [%]	Mol. weight [kDa]	Q-value	Score		FC	t-test		iBAQ-1	iBAQ-2	iBAQ-3	iBAQ-4	iBAQ-5	iBAQ-6	iBAQ-7	iBAQ-8		iBAQ-1	iBAQ-2	iBAQ-3	iBAQ-4	iBAQ-5	iBAQ-6	iBAQ-7	iBAQ-8
P63322	P63322	1	1	Ras-related protein Ral-A	Rala	0.0927086	0.0001229	1	1	1	1	7.3	7.3	23.553	0	6.6813		0.0927086	0.0001229		190150	194283	186791	156588	12130.5	31793.7	15176	8374.18		5.2791	5.28843	5.27136	5.19476	4.08388	4.50234	4.18116	3.92294
P02793	P02793	9	1	Ferritin light chain 1	Ftl1	0.246808	0.0382473	1	9	9	1	65.6	7.1	20.748	0	111.85		0.246808	0.0382473		162041	219648	281673	162348	54639	4553.03	101261	43338.9		5.20962	5.34173	5.44974	5.21045	4.7375	3.6583	5.00544	4.63688
Q9QYL8	Q9QYL8	3	3	Acyl-protein thioesterase 2	Lypla2	0.247099	0.0180417	1	3	3	3	22.5	22.5	24.807	0	11.401		0.247099	0.0180417		104297	422758	124967	103477	78871.5	35742.1	34813	37256.7		5.01827	5.62609	5.0968	5.01484	4.89692	4.55318	4.54174	4.5712
P70490	P70490	14	14	Lactadherin	Mfge8	0.34262	0.000350255	1	14	14	14	42.2	42.2	47.412	0	156.75		0.34262	0.000350255		1.63822e+06	1.59053e+06	1.43163e+06	2.51091e+06	603814	493952	656113	703148		6.21437	6.20154	6.15583	6.39983	5.7809	5.69368	5.81698	5.84705
P11167	P11167	2	2	Solute carrier family 2, facilitated glucose transporter member 1	Slc2a1	0.353355	0.000469143	1	2	2	2	3.7	3.7	53.962	0	7.2624		0.353355	0.000469143		247200	431539	394688	297996	125117	145540	102043	111900		5.39305	5.63502	5.59625	5.47421	5.09732	5.16298	5.00878	5.04883
P19132	P19132	8	8	Ferritin heavy chain;Ferritin heavy chain, N-terminally processed	Fth1	0.363827	0.00432893	1	8	8	8	54.4	54.4	21.126	0	25.869		0.363827	0.00432893		1.36231e+06	2.67527e+06	1.77988e+06	1.09848e+06	839709	525793	586534	564170		6.13428	6.42737	6.25039	6.04079	5.92413	5.72081	5.76829	5.75141
Q5FVN0	Q5FVN0	2	2	Lysophospholipid acyltransferase 5	Lpcat3	0.36726	0.00236175	1	2	2	2	4.5	4.5	56.017	0	6.7373		0.36726	0.00236175		144296	84592.2	130392	198942	47227	53765.2	60749	43271.5		5.15925	4.92733	5.11525	5.29873	4.67419	4.7305	4.78354	4.6362
P28494	P28494	5	5	Alpha-mannosidase 2	Man2a1	0.421009	0.0490641	1	5	5	5	5.3	5.3	131.24	0	10.8		0.421009	0.0490641		62067.8	72884.5	26971.3	51484.4	31923.5	8635.33	18575.5	30712.4		4.79287	4.86264	4.4309	4.71168	4.50411	3.93628	4.26894	4.48731
Q9JHE5	Q9JHE5	3	3	Sodium-coupled neutral amino acid transporter 2	Slc38a2	0.423743	0.00435291	1	3	3	3	8.9	8.9	55.553	0	28.933		0.423743	0.00435291		1.18506e+06	2.14572e+06	1.09159e+06	1.20634e+06	574090	438617	684445	687974		6.07374	6.33157	6.03806	6.08147	5.75898	5.64209	5.83534	5.83757
Q80Z70	Q80Z70	2	2	Protein sel-1 homolog 1	Sel1l	0.426483	0.0372513	1	2	2	2	3.8	3.8	88.682	0	13.397		0.426483	0.0372513		37895.7	44285	34393.3	34937.1	5015.11	11043.4	37679.7	10878.6		4.57859	4.64626	4.53647	4.54329	3.70028	4.0431	4.57611	4.03657
Q6AXN3	Q6AXN3	2	2	Transmembrane emp24 domain-containing protein 5	Tmed5	0.537118	0.0031892	1	2	2	2	8.3	8.3	26.136	0.0041265	4.4546		0.537118	0.0031892		223018	187512	195292	191689	133922	117595	73160	103681		5.34834	5.27303	5.29068	5.2826	5.12685	5.07039	4.86427	5.0157
P17425	P17425	8	8	Hydroxymethylglutaryl-CoA synthase, cytoplasmic	Hmgcs1	0.540816	0.0241097	1	8	8	8	23.7	23.7	57.433	0	35.049		0.540816	0.0241097		732565	985304	693262	889731	385145	578142	577807	244064		5.86485	5.99357	5.8409	5.94926	5.58562	5.76203	5.76178	5.3875
Q6AXS5	Q6AXS5	12	12	Plasminogen activator inhibitor 1 RNA-binding protein;Plasminogen activator inhibitor 1 RNA-binding protein, N-terminally processed	Serbp1	0.550983	0.0424602	1	12	12	12	36.6	36.6	44.754	0	156.42		0.550983	0.0424602		1.99005e+06	3.29551e+06	2.41421e+06	2.86204e+06	700542	1.81044e+06	1.81595e+06	1.49245e+06		6.29887	6.51792	6.38277	6.45668	5.84543	6.25778	6.2591	6.1739
Q9QZA6	Q9QZA6	5	5	CD151 antigen	Cd151	0.578476	0.0212218	1	5	5	5	19.4	19.4	28.355	0	37.177		0.578476	0.0212218		807552	1.44751e+06	1.10728e+06	1.54859e+06	553420	812563	728810	746065		5.90717	6.16062	6.04426	6.18994	5.74306	5.90986	5.86261	5.87278
P83565	P83565	2	2	39S ribosomal protein L40, mitochondrial	Mrpl40	0.606118	0.00211522	1	2	2	2	16.5	16.5	24.397	0	7.4648		0.606118	0.00211522		158189	156285	121772	124644	86832.9	70637.4	85072.5	97422.9		5.19918	5.19392	5.08555	5.09567	4.93868	4.84903	4.92979	4.98866
P28023	P28023	11	11	Dynactin subunit 1	Dctn1	0.612744	0.0160243	1	11	11	11	12.2	12.2	141.93	0	35.161		0.612744	0.0160243		99170.7	82761.6	88510	137292	60916.2	49610.1	78021.8	61288.7		4.99638	4.91783	4.94699	5.13764	4.78473	4.69557	4.89222	4.78738
P05369	P05369	13	13	Farnesyl pyrophosphate synthase	Fdps	0.634165	0.0232824	1	13	13	13	38.5	38.5	40.829	0	141.62		0.634165	0.0232824		2.85836e+06	4.53137e+06	3.08341e+06	3.28024e+06	1.55982e+06	2.361e+06	2.61938e+06	2.1817e+06		6.45612	6.65623	6.48903	6.5159	6.19308	6.3731	6.4182	6.3388
Q5PPJ4	Q5PPJ4	4	4	Deoxyhypusine hydroxylase	Dohh	0.635409	0.039325	1	4	4	4	20.5	20.5	33.076	0	11.391		0.635409	0.039325		113313	93687.2	183416	108608	84714.4	90292	77478	64600.3		5.05428	4.97168	5.26344	5.03586	4.92796	4.95565	4.88918	4.81023
P14841	P14841	2	2	Cystatin-C	Cst3	0.657288	0.0213349	1	2	2	2	20	20	15.437	0	27.016		0.657288	0.0213349		401851	376870	311350	303022	174032	215435	213123	313073		5.60406	5.57619	5.49325	5.48147	5.24063	5.33332	5.32863	5.49565
P04692	P04692	14	10	Tropomyosin alpha-1 chain	Tpm1	0.657647	0.049125	1	19	14	10	46.8	26.4	32.68	0	286.9		0.657647	0.049125		3.29784e+06	5.23148e+06	4.73318e+06	5.44039e+06	2.10865e+06	3.42255e+06	3.82844e+06	2.94026e+06		6.51823	6.71862	6.67515	6.73563	6.324	6.53435	6.58302	6.46839
P62775	P62775	6	6	Myotrophin	Mtpn	0.665515	0.0258021	1	6	6	6	57.6	57.6	12.861	0	109.17		0.665515	0.0258021		4.32291e+06	7.49545e+06	6.42364e+06	5.89048e+06	4.17577e+06	3.27859e+06	4.44269e+06	4.16349e+06		6.63578	6.8748	6.80778	6.77015	6.62074	6.51569	6.64765	6.61946
P35280	P35280	3	3	Ras-related protein Rab-8A	Rab8a	0.667554	0.021974	1	4	3	3	19.3	14	23.668	0.00073964	6.084		0.667554	0.021974		230507	266380	262510	296082	192334	220431	121120	170704		5.36268	5.4255	5.41915	5.47141	5.28406	5.34327	5.08322	5.23224
P24051	P24051	2	2	40S ribosomal protein S27-like	Rps27l	0.685829	0.0312419	1	5	2	2	40.5	14.3	9.4771	0	24.035		0.685829	0.0312419		7.06829e+06	7.95188e+06	6.1867e+06	4.608e+06	4.79415e+06	4.88099e+06	4.0174e+06	4.01206e+06		6.84931	6.90047	6.79146	6.66351	6.68071	6.68851	6.60394	6.60337
P17046	P17046	5	5	Lysosome-associated membrane glycoprotein 2	Lamp2	0.688251	0.0485175	1	5	5	5	10.5	10.5	45.163	0	19.552		0.688251	0.0485175		2.06573e+06	1.92712e+06	1.35154e+06	2.23733e+06	965467	1.30552e+06	1.53109e+06	1.41606e+06		6.31507	6.28491	6.13083	6.34973	5.98474	6.11578	6.185	6.15108
P18422	P18422	9	9	Proteasome subunit alpha type-3	Psma3	0.688638	0.0368818	1	9	9	9	36.9	36.9	28.419	0	55.538		0.688638	0.0368818		2.11646e+06	2.28691e+06	1.86217e+06	2.33887e+06	1.16088e+06	1.78677e+06	1.10183e+06	1.87584e+06		6.32561	6.35925	6.27002	6.36901	6.06479	6.25207	6.04211	6.2732
Q4KM49	Q4KM49	14	14	Tyrosine--tRNA ligase, cytoplasmic;Tyrosine--tRNA ligase, cytoplasmic, N-terminally processed	Yars	0.693683	0.00891079	1	14	14	14	27.3	27.3	59.115	0	45.468		0.693683	0.00891079		415807	414976	427855	489574	280790	354562	239051	338302		5.61889	5.61802	5.6313	5.68982	5.44838	5.54969	5.37849	5.5293
O35760	O35760	3	3	Isopentenyl-diphosphate Delta-isomerase 1	Idi1	0.711048	0.0186406	1	3	3	3	15.4	15.4	26.396	0	10.194		0.711048	0.0186406		235733	262667	284524	323903	161322	224355	176521	224809		5.37242	5.41941	5.45412	5.51041	5.20769	5.35094	5.2468	5.35181
Q5I0G4	Q5I0G4	21	21	Glycine--tRNA ligase	Gars	0.718754	0.0186012	1	21	21	21	37.5	37.5	72.029	0	238.52		0.718754	0.0186012		2.21491e+06	2.28486e+06	1.85836e+06	1.76849e+06	1.1348e+06	1.65049e+06	1.54203e+06	1.51372e+06		6.34536	6.35886	6.26913	6.2476	6.05492	6.21761	6.18809	6.18005
Q99372	Q99372	3	3	Elastin	Eln	0.723937	0.0152945	1	3	3	3	8.9	8.9	73.329	0	7.5282		0.723937	0.0152945		45273.9	49748.7	41798.9	37340.4	30150.5	35463.9	34851.3	25616.5		4.65585	4.69678	4.62116	4.57218	4.47929	4.54979	4.54222	4.40852
Q32PX2	Q32PX2	4	4	Aminoacyl tRNA synthase complex-interacting multifunctional protein 2	Aimp2	0.727847	0.00703977	1	4	4	4	20.3	20.3	35.442	0	21.896		0.727847	0.00703977		454793	417345	476826	517497	409992	308720	327974	311813		5.65781	5.6205	5.67836	5.71391	5.61278	5.48956	5.51584	5.49389
O08651	O08651	12	12	D-3-phosphoglycerate dehydrogenase	Phgdh	0.739018	0.00341972	1	12	12	12	29.5	29.5	56.493	0	130.65		0.739018	0.00341972		1.67711e+06	1.67041e+06	1.64067e+06	1.99837e+06	1.31984e+06	1.22693e+06	1.443e+06	1.17343e+06		6.22456	6.22282	6.21502	6.30068	6.12052	6.08882	6.15927	6.06946
O88902	O88902	5	5	Tyrosine-protein phosphatase non-receptor type 23	Ptpn23	0.745571	0.0465626	1	5	5	5	4.8	4.8	163.45	0	11.459		0.745571	0.0465626		27617.5	31745.9	32068	42141.1	22720.7	22079.9	24044.2	30743.1		4.44118	4.50169	4.50607	4.62471	4.35642	4.344	4.38101	4.48775
Q9WVJ4	Q9WVJ4	4	4	Synaptojanin-2-binding protein	Synj2bp	0.760469	0.0448379	1	4	4	4	31.7	31.7	15.825	0	18.729		0.760469	0.0448379		467784	602946	552868	511246	444121	311465	488033	379863		5.67005	5.78028	5.74262	5.70863	5.6475	5.49341	5.68845	5.57963
Q63610	Q63610	12	12	Tropomyosin alpha-3 chain	Tpm3	0.766934	0.0142682	1	19	12	12	48.8	31.5	29.006	0	132.68		0.766934	0.0142682		3.94674e+06	4.14511e+06	4.34757e+06	4.51648e+06	2.60828e+06	3.63501e+06	3.26642e+06	3.49435e+06		6.59624	6.61754	6.63825	6.6548	6.41635	6.56051	6.51407	6.54337
Q4KLL4	Q4KLL4	4	4	Transmembrane 9 superfamily member 4	Tm9sf4	0.76731	0.0105959	1	4	4	4	7	7	74.674	0	11.841		0.76731	0.0105959		140566	156475	173406	144719	138039	114431	112408	107146		5.14788	5.19445	5.23906	5.16053	5.14	5.05854	5.0508	5.02997
Q63151	Q63151	7	6	Long-chain-fatty-acid--CoA ligase 3	Acsl3	0.778596	0.0362875	1	7	7	6	13.1	11.5	80.457	0	19.564		0.778596	0.0362875		101697	92801.7	112959	126453	74566.5	81058	81210.5	101006		5.00731	4.96756	5.05292	5.10193	4.87254	4.9088	4.90961	5.00435
Q499N3	Q499N3	2	2	WD repeat-containing protein 18	Wdr18	0.802929	0.0329464	1	2	2	2	6	6	47.225	0.0084856	3.7237		0.802929	0.0329464		184723	192303	158476	172223	155237	160771	132736	119508		5.26652	5.28399	5.19996	5.23609	5.191	5.20621	5.12299	5.0774
A2RUW1	A2RUW1	2	2	Toll-interacting protein	Tollip	0.80337	0.0263167	1	2	2	2	8.4	8.4	30.314	0.00074184	6.1293		0.80337	0.0263167		131117	110696	131477	129892	89975.2	90100.5	113250	110915		5.11766	5.04413	5.11885	5.11358	4.95412	4.95473	5.05404	5.04499
Q66HR2	Q66HR2	9	9	Microtubule-associated protein RP/EB family member 1	Mapre1	0.807018	0.00455163	1	9	9	9	42.2	42.2	30.004	0	37.452		0.807018	0.00455163		960947	1.05761e+06	1.04692e+06	914134	820217	805690	856069	729649		5.9827	6.02433	6.01992	5.96101	5.91393	5.90617	5.93251	5.86311
Q9EQX9	Q9EQX9	9	9	Ubiquitin-conjugating enzyme E2 N	Ube2n	0.814467	0.0263824	1	9	9	9	59.2	59.2	17.124	0	152.08		0.814467	0.0263824		7.4672e+06	7.06798e+06	8.58626e+06	8.66987e+06	6.91881e+06	5.60027e+06	6.64664e+06	6.72725e+06		6.87316	6.8493	6.9338	6.93801	6.84003	6.74821	6.8226	6.82784
P35565	P35565	27	27	Calnexin	Canx	0.848052	0.00794771	1	27	27	27	48.4	48.4	67.254	0	281.88		0.848052	0.00794771		3.67832e+06	3.17127e+06	3.2731e+06	3.63336e+06	2.87039e+06	3.06561e+06	2.93082e+06	2.79901e+06		6.56565	6.50123	6.51496	6.56031	6.45794	6.48652	6.46699	6.447
Q63357	Q63357	26	26	Unconventional myosin-Id	Myo1d	1.17896	0.0340084	1	26	26	26	29.4	29.4	116.09	0	129.29		1.17896	0.0340084		402360	453563	396277	452218	554581	530742	459292	464822		5.60461	5.65664	5.598	5.65535	5.74397	5.72488	5.66209	5.66729
P48500	P48500	14	14	Triosephosphate isomerase	Tpi1	1.18593	0.0386752	1	14	14	14	74.7	74.7	26.849	0	323.31		1.18593	0.0386752		8.02954e+06	8.24831e+06	8.24612e+06	9.64052e+06	1.03961e+07	9.93586e+06	1.12711e+07	8.91373e+06		6.90469	6.91637	6.91625	6.9841	7.01687	6.99721	7.05196	6.95006
Q641Z6;Q8R491	Q641Z6	24;11	24;11	EH domain-containing protein 1	Ehd1	1.19351	0.0205668	2	24	24	24	50	50	60.602	0	184.5		1.19351	0.0205668		2.37622e+06	2.62109e+06	2.87136e+06	3.05864e+06	3.1189e+06	3.23691e+06	3.27869e+06	3.40731e+06		6.37589	6.41848	6.45809	6.48553	6.494	6.51013	6.5157	6.53241
Q5U2Q7	Q5U2Q7	13	13	Eukaryotic peptide chain release factor subunit 1	Etf1	1.21657	0.0376732	1	13	13	13	36.8	36.8	49.03	0	81.039		1.21657	0.0376732		1.33296e+06	1.14889e+06	1.31685e+06	1.10092e+06	1.37272e+06	1.35438e+06	1720630	1.51299e+06		6.12482	6.06028	6.11954	6.04175	6.13758	6.13174	6.23569	6.17984
Q07936	Q07936	33	33	Annexin A2	Anxa2	1.23301	4.3256e-05	1	33	33	33	77.3	77.3	38.678	0	323.31		1.23301	4.3256e-05		3.79508e+07	3.90809e+07	4.03949e+07	3.95484e+07	5.05534e+07	4.72946e+07	4.80305e+07	4.76737e+07		7.57922	7.59196	7.60633	7.59713	7.70375	7.67481	7.68152	7.67828
[truncated: 125 more rows]

## Sheet: DAVID
Annotation Cluster 1	Enrichment Score: 3.830781947289042
Category	Term	Count	%	PValue	Genes	Fold Enrichment	Benjamini	FDR
[truncated: 268 more rows]

## Sheet: Antioxidants
Four proteins with function i cellular antioxidant capacity were significantly up-regulated:
[truncated: 4 more rows]

[truncated: 1 more sheets: Metabolism]
